# Supplementary material for: Diastereoselective Synthesis of N-Methylspiroindolines by Intramolecular Mizoroki–Heck Annulations
Source: ACS Omega. 2022 Aug 26;7(36):32525–35. doi: 10.1021/acsomega.2c04111 (PMC9476516; doi:10.1021/acsomega.2c04111)
Supplement: Supplementary file 2 — ao2c04111_si_002.cif [file ao2c04111_si_002.cif]

data_BW2546
_audit_creation_date               2021-07-02
_audit_creation_method
;
Olex2 1.2-ac4
(compiled 2018.05.17 svn.r3504 for Rigaku Oxford Diffraction, GUI svn.r5492)
;
_audit_contact_author_address      ?
_audit_contact_author_email        ?
_audit_contact_author_name         ''
_audit_contact_author_phone        ?
_publ_contact_author_id_orcid      ?
_publ_section_references
;
Bourhis, L.J., Dolomanov, O.V., Gildea, R.J., Howard, J.A.K., Puschmann, H.
 (2015). Acta Cryst. A71, 59-75.

Dolomanov, O.V., Bourhis, L.J., Gildea, R.J, Howard, J.A.K. & Puschmann, H.
 (2009), J. Appl. Cryst. 42, 339-341.
;
_chemical_formula_moiety           'C18 H21 N3'
_chemical_formula_sum              'C18 H21 N3'
_chemical_formula_weight           279.39
_chemical_absolute_configuration   rmad
_chemical_oxdiff_formula           'C72 H84 N12'
_chemical_oxdiff_usercomment       'from Johan'
loop_
  _atom_type_symbol
  _atom_type_scat_dispersion_real
  _atom_type_scat_dispersion_imag
  _atom_type_scat_Cromer_Mann_a1
  _atom_type_scat_Cromer_Mann_a2
  _atom_type_scat_Cromer_Mann_a3
  _atom_type_scat_Cromer_Mann_a4
  _atom_type_scat_Cromer_Mann_b1
  _atom_type_scat_Cromer_Mann_b2
  _atom_type_scat_Cromer_Mann_b3
  _atom_type_scat_Cromer_Mann_b4
  _atom_type_scat_Cromer_Mann_c
  _atom_type_scat_source
  _atom_type_scat_dispersion_source
 H 0.00000 0.00000 0.49300 0.32291 0.14019 0.04081 10.51090 26.12570 3.14236
 57.79970 0.0030380000826
 'International Tables Volume C Table 6.1.1.4 (pp. 500-502)'
 'Henke, Gullikson and Davis, At. Data and Nucl. Data Tables, 1993, 54, 2'
 C 0.01920 0.00962 2.31000 1.02000 1.58860 0.86500 20.84390 10.20750 0.56870
 51.65120 0.215599998832
 'International Tables Volume C Table 6.1.1.4 (pp. 500-502)'
 'Henke, Gullikson and Davis, At. Data and Nucl. Data Tables, 1993, 54, 2'
 N 0.03256 0.01839 12.21260 3.13220 2.01250 1.16630 0.00570 9.89330 28.99750
 0.58260 -11.5290002823
 'International Tables Volume C Table 6.1.1.4 (pp. 500-502)'
 'Henke, Gullikson and Davis, At. Data and Nucl. Data Tables, 1993, 54, 2'

_space_group_crystal_system        'monoclinic'
_space_group_IT_number             5
_space_group_name_H-M_alt          'C 1 2 1'
_space_group_name_Hall             ' C 2y'
loop_
  _space_group_symop_id
  _space_group_symop_operation_xyz
 1 x,y,z
 2 -x,y,-z
 3 x+1/2,y+1/2,z
 4 -x+1/2,y+1/2,-z

_symmetry_Int_Tables_number        5
_cell_length_a                     14.3755(4)
_cell_length_b                     6.94300(17)
_cell_length_c                     16.3630(4)
_cell_angle_alpha                  90
_cell_angle_beta                   110.471(3)
_cell_angle_gamma                  90
_cell_volume                       1530.04(7)
_cell_formula_units_Z              4
_cell_measurement_reflns_used      8015
_cell_measurement_temperature      170.0(2)
_cell_measurement_theta_max        77.4040
_cell_measurement_theta_min        5.7570
_exptl_absorpt_coefficient_mu      0.562
_exptl_absorpt_correction_T_max    0.98016
_exptl_absorpt_correction_T_min    0.90329
_exptl_absorpt_correction_type     none

_exptl_crystal_density_diffrn      1.2128
_exptl_crystal_F_000               600
_exptl_crystal_description         'Plate ' 
_exptl_crystal_colour              'Colourless'
_exptl_crystal_size_max            0.14
_exptl_crystal_size_mid            0.13
_exptl_crystal_size_min            0.03
_diffrn_reflns_av_R_equivalents    0.0251
_diffrn_reflns_av_unetI/netI       0.0199
_diffrn_reflns_limit_h_max         18
_diffrn_reflns_limit_h_min         -13
_diffrn_reflns_limit_k_max         8
_diffrn_reflns_limit_k_min         -8
_diffrn_reflns_limit_l_max         20
_diffrn_reflns_limit_l_min         -19
_diffrn_reflns_number              9236
_diffrn_reflns_theta_full          75.0
_diffrn_reflns_theta_max           77.66
_diffrn_reflns_theta_min           2.88
_diffrn_ambient_environment        N~2~
_diffrn_ambient_temperature        170.0(2)
_diffrn_detector                   'Hybrid Pixel Array Detector'
_diffrn_detector_area_resol_mean   10.0000
_diffrn_detector_type              HyPix
_diffrn_measured_fraction_theta_full  0.98
_diffrn_measured_fraction_theta_max  0.9174
_diffrn_measurement_details
;
List of Runs (angles in degrees, time in seconds):

  # Type    Start    End  Width  t~exp~   \w     \q     \k     \f   Frames
--------------------------------------------------------------------------
  1  \w     90.00 121.00   0.50    0.25    --   50.17  77.00   0.00   62
  2  \w     94.00 121.00   0.50    0.25    --   50.17  77.00 120.00   54
  3  \w     88.00 115.00   0.50    0.25    --   50.17  77.00  90.00   54
  4  \w     94.00 119.00   0.50    0.25    --   50.17  77.00 150.00   50
  5  \w     98.00 174.00   0.50    0.99    --  105.75  45.00 150.00  152
  6  \w     99.00 128.00   0.50    0.99    --  105.75  45.00  30.00   58
  7  \w    121.00 147.00   0.50    0.99    --  105.75  30.00 120.00   52
  8  \w    113.00 138.00   0.50    0.99    --  105.75  45.00-120.00   50
  9  \w    123.00 172.00   0.50    0.99    --  105.75  30.00 -90.00   98
 10  \w    147.00 172.00   0.50    0.99    --  105.75  45.00-120.00   50
 11  \w     94.00 173.00   0.50    0.99    --  105.75  61.00-180.00  158
 12  \w    104.00 156.00   0.50    0.99    --  105.75  45.00-150.00  104
 13  \w    132.00 163.00   0.50    0.99    --  105.75  30.00-180.00   62
 14  \w    102.00 170.00   0.50    0.99    --  105.75  15.00  90.00  136
 15  \w    107.00 170.00   0.50    0.99    --  105.75  96.00 123.00  126
 16  \w    142.00 167.00   0.50    0.99    --  105.75 125.00-150.00   50
 17  \w    141.00 175.00   0.50    0.99    --  105.75 121.00-171.68   68
 18  \w     99.00 125.00   0.50    0.99    --  105.75 121.00-171.68   52
 19  \w     57.00  82.00   0.50    0.99    --  105.75  -6.00-128.65   50
 20  \w     34.00  67.00   0.50    0.99    --  105.75 -61.00 -90.00   66
 21  \w     47.00  88.00   0.50    0.99    --  105.75 -77.00   0.00   82
 22  \w     58.00  91.00   0.50    0.99    --  105.75 -77.00  30.00   66
 23  \w     36.00  63.00   0.50    0.99    --  105.75 -61.00  30.00   54
 24  \w     38.00  66.00   0.50    0.99    --  105.75 -61.00  90.00   56
 25  \w     39.00  64.00   0.50    0.99    --  105.75 -61.00 120.00   50
 26  \w     35.00  84.00   0.50    0.99    --  105.75 -77.00  90.00   98
 27  \w     54.00  80.00   0.50    0.99    --  105.75-125.00 120.00   52
 28  \w     75.00 101.00   0.50    0.99    --  105.75 -94.00 150.00   52
 29  \w     37.00  72.00   0.50    0.99    --  105.75 -94.00 150.00   70
 30  \w     35.00  87.00   0.50    0.99    --  105.75 -94.00  90.00  104
 31  \w     74.00 102.00   0.50    0.99    --  105.75 -96.00  13.00   56
 32  \w     37.00  74.00   0.50    0.99    --  105.75 -94.00  30.00   74
 33  \w      7.00  54.00   0.50    0.25    --   50.17 -96.00  13.00   94
 34  \w     98.00 123.00   0.50    0.99    --  105.75 -88.00   5.94   50
 35  \w     68.00  93.00   0.50    0.99    --  105.75 -94.00-120.00   50
 36  \w     49.00  74.00   0.50    0.99    --  105.75 -94.00-150.00   50
 37  \w     71.00 110.00   0.50    0.99    --  105.75-125.00-180.00   78
 38  \w    -79.00  22.00   0.50    0.25    --  -50.17  96.00 123.00  202
 39  \w    -70.00 -45.00   0.50    0.99    --  -84.25  96.00 123.00   50
 40  \w    -44.00 -17.00   0.50    0.99    --  -84.25  30.00 -30.00   54
 41  \w   -121.00 -94.00   0.50    0.25    --  -50.17 -77.00-150.00   54
 42  \w   -120.00 -95.00   0.50    0.25    --  -50.17 -77.00-120.00   50
 43  \w   -144.00-119.00   0.50    0.99    --  -84.25 -96.00  13.00   50
 44  \w   -118.00 -91.00   0.50    0.25    --  -50.17 -77.00 150.00   54
;
_diffrn_measurement_device         'four-circle diffractometer'
_diffrn_measurement_device_type    'Rigaku, XtaLAB Synergy, Dualflex, HyPix'
_diffrn_measurement_method         '\w scans'
_diffrn_orient_matrix_type        
 'CrysAlisPro convention (1999,Acta A55,543-557)'
_diffrn_orient_matrix_UB_11        0.0424980000
_diffrn_orient_matrix_UB_12        -0.0775141000
_diffrn_orient_matrix_UB_13        0.0940147000
_diffrn_orient_matrix_UB_21        0.0250770000
_diffrn_orient_matrix_UB_22        -0.1924506000
_diffrn_orient_matrix_UB_23        -0.0343719000
_diffrn_orient_matrix_UB_31        0.1032377000
_diffrn_orient_matrix_UB_32        0.0786484000
_diffrn_orient_matrix_UB_33        0.0086032000
_diffrn_oxdiff_digest_frames
;
01dce4e330d8081b42fd9497246a9b687b000473b88
;
_diffrn_oxdiff_digest_hkl
;
0134c61cabe70ec002d1e70c8d4ed9da799119
;
_diffrn_radiation_monochromator    mirror
_diffrn_radiation_probe            x-ray
_diffrn_radiation_type             'Cu K\a'
_diffrn_radiation_wavelength       1.54184
_diffrn_source                     'micro-focus sealed X-ray tube'
_diffrn_source_type                'PhotonJet (Cu) X-ray Source'
_reflns_Friedel_coverage           0.837
_reflns_limit_h_max                17
_reflns_limit_h_min                -18
_reflns_limit_k_max                8
_reflns_limit_k_min                -8
_reflns_limit_l_max                20
_reflns_limit_l_min                -20
_reflns_number_gt                  2940
_reflns_number_total               2989
_reflns_odcompleteness_completeness  98.47
_reflns_odcompleteness_iscentric   1
_reflns_odcompleteness_theta       77.49
_reflns_threshold_expression       I>=2u(I)
_computing_cell_refinement         'CrysAlisPro 1.171.41.112a (Rigaku OD, 2021)'
_computing_data_collection         'CrysAlisPro 1.171.41.112a (Rigaku OD, 2021)'
_computing_data_reduction          'CrysAlisPro 1.171.41.112a (Rigaku OD, 2021)'
_computing_molecular_graphics      'Olex2 (Dolomanov et al., 2009)'
_computing_publication_material    'Olex2 (Dolomanov et al., 2009)'
_computing_structure_refinement    'olex2.refine (Bourhis et al., 2015)'
_refine_diff_density_max           0.1137
_refine_diff_density_min           -0.1783
_refine_diff_density_rms           0.0338
_refine_ls_abs_structure_details  
 'Flack, H. D. (1983). Acta Cryst. A39, 876-881.'
_refine_ls_abs_structure_Flack     0.1(2)
_refine_ls_d_res_high              0.7892
_refine_ls_d_res_low               15.3296
_refine_ls_goodness_of_fit_ref     1.0676
_refine_ls_hydrogen_treatment      mixed
_refine_ls_matrix_type             full
_refine_ls_number_constraints      32
_refine_ls_number_parameters       197
_refine_ls_number_reflns           2989
_refine_ls_number_restraints       1
_refine_ls_R_factor_all            0.0330
_refine_ls_R_factor_gt             0.0323
_refine_ls_restrained_S_all        1.0676
_refine_ls_shift/su_max            0.0042
_refine_ls_shift/su_mean           0.0013
_refine_ls_structure_factor_coef   Fsqd
_refine_ls_weighting_details      
 'w=1/[\s^2^(Fo^2^)+(0.0480P)^2^+0.3950P] where P=(Fo^2^+2Fc^2^)/3'
_refine_ls_weighting_scheme        calc
_refine_ls_wR_factor_gt            0.0844
_refine_ls_wR_factor_ref           0.0861
_olex2_refinement_description
;
1. Fixed Uiso
 At 1.2 times of:
  All C(H) groups, All C(H,H) groups
 At 1.5 times of:
  All C(H,H,H) groups
2.a Secondary CH2 refined with riding coordinates:
 C5(H5a,H5b), C2'(H2'a,H2'b)
2.b Aromatic/amide H refined with riding coordinates:
 C2(H2), C3(H3), C4'(H4'), C5'(H5'), C6'(H6'), C3P(H3P), C4P(H4P)
2.c Idealised Me refined as rotating group:
 C1'(H1'a,H1'b,H1'c), C6P(H6Pa,H6Pb,H6Pc), C7P(H7Pa,H7Pb,H7Pc)
;
loop_
  _atom_site_label
  _atom_site_type_symbol
  _atom_site_fract_x
  _atom_site_fract_y
  _atom_site_fract_z
  _atom_site_U_iso_or_equiv
  _atom_site_adp_type
  _atom_site_occupancy
  _atom_site_refinement_flags_posn
 C1 C 0.28717(8) 0.6311(2) 0.33580(7) 0.0275(2) Uani 1.000000 .
 C2 C 0.29422(10) 0.8003(2) 0.27984(10) 0.0332(3) Uani 1.000000 .
 H2 H 0.30162(10) 0.9301(2) 0.29949(10) 0.0398(3) Uiso 1.000000 R
 C3 C 0.28896(11) 0.7479(2) 0.20079(9) 0.0353(3) Uani 1.000000 .
 H3 H 0.29265(11) 0.8345(2) 0.15709(9) 0.0424(4) Uiso 1.000000 R
 C4 C 0.27637(10) 0.5333(2) 0.18868(9) 0.0312(3) Uani 1.000000 .
 H4 H 0.2045(13) 0.502(2) 0.1557(11) 0.035(4) Uiso 1.000000 .
 C5 C 0.30642(10) 0.4601(2) 0.28335(9) 0.0308(3) Uani 1.000000 .
 H5a H 0.37737(10) 0.4228(2) 0.30607(9) 0.0369(3) Uiso 1.000000 R
 H5b H 0.26582(10) 0.3473(2) 0.28672(9) 0.0369(3) Uiso 1.000000 R
 N1' N 0.29543(8) 0.6405(2) 0.48477(6) 0.0412(3) Uani 1.000000 .
 C1' C 0.33513(10) 0.6318(3) 0.57842(8) 0.0387(3) Uani 1.000000 .
 H1'a H 0.28050(11) 0.632(2) 0.60120(9) 0.0580(4) Uiso 1.000000 GR
 H1'b H 0.3742(9) 0.5137(10) 0.59676(8) 0.0580(4) Uiso 1.000000 GR
 H1'c H 0.3777(9) 0.7439(11) 0.60114(9) 0.0580(4) Uiso 1.000000 GR
 C2' C 0.35815(9) 0.6366(3) 0.43276(8) 0.0359(3) Uani 1.000000 .
 H2'a H 0.40130(9) 0.5211(3) 0.44675(8) 0.0431(3) Uiso 1.000000 R
 H2'b H 0.40072(9) 0.7527(3) 0.44390(8) 0.0431(3) Uiso 1.000000 R
 C3A' C 0.18603(8) 0.6251(2) 0.34578(7) 0.0270(2) Uani 1.000000 .
 C4' C 0.09261(9) 0.6180(2) 0.28538(8) 0.0335(3) Uani 1.000000 .
 H4' H 0.08194(9) 0.6153(2) 0.22472(8) 0.0402(3) Uiso 1.000000 R
 C5' C 0.01256(9) 0.6149(2) 0.31582(9) 0.0375(3) Uani 1.000000 .
 H5' H -0.05384(9) 0.6108(2) 0.27589(9) 0.0449(3) Uiso 1.000000 R
 C6' C 0.03159(9) 0.6179(2) 0.40374(9) 0.0359(3) Uani 1.000000 .
 H6' H -0.02369(9) 0.6143(2) 0.42278(9) 0.0431(3) Uiso 1.000000 R
 N7' N 0.12349(8) 0.62561(19) 0.46585(7) 0.0344(2) Uani 1.000000 .
 C7A' C 0.19769(8) 0.6293(2) 0.43460(7) 0.0278(2) Uani 1.000000 .
 N1P N 0.32984(8) 0.43924(18) 0.13812(7) 0.0353(3) Uani 1.000000 .
 C2P C 0.42634(10) 0.4739(3) 0.14251(9) 0.0414(3) Uani 1.000000 .
 C3P C 0.44840(13) 0.3395(3) 0.09067(10) 0.0493(4) Uani 1.000000 .
 H3P H 0.50935(13) 0.3293(3) 0.08050(10) 0.0592(5) Uiso 1.000000 R
 C4P C 0.36533(14) 0.2195(2) 0.05521(10) 0.0503(4) Uani 1.000000 .
 H4P H 0.36053(14) 0.1139(2) 0.01706(10) 0.0604(5) Uiso 1.000000 R
 C5P C 0.29235(12) 0.2809(2) 0.08506(9) 0.0404(3) Uani 1.000000 .
 C6P C 0.48982(11) 0.6332(4) 0.19371(10) 0.0580(4) Uani 1.000000 .
 H6Pa H 0.4657(7) 0.7564(4) 0.1649(5) 0.0870(7) Uiso 1.000000 GR
 H6Pb H 0.4869(9) 0.6348(14) 0.2527(3) 0.0870(7) Uiso 1.000000 GR
 H6Pc H 0.5586(2) 0.6129(12) 0.1972(8) 0.0870(7) Uiso 1.000000 GR
 C7P C 0.19143(14) 0.2010(2) 0.06864(11) 0.0502(4) Uani 1.000000 .
 H7Pa H 0.1855(4) 0.1611(19) 0.12405(16) 0.0754(6) Uiso 1.000000 GR
 H7Pb H 0.14154(14) 0.2998(7) 0.0413(8) 0.0754(6) Uiso 1.000000 GR
 H7Pc H 0.1808(4) 0.0895(12) 0.0297(8) 0.0754(6) Uiso 1.000000 GR

loop_
  _atom_site_aniso_label
  _atom_site_aniso_U_11
  _atom_site_aniso_U_22
  _atom_site_aniso_U_33
  _atom_site_aniso_U_12
  _atom_site_aniso_U_13
  _atom_site_aniso_U_23
 C1 0.0270(5) 0.0321(5) 0.0256(5) 0.0006(6) 0.0119(4) -0.0006(6)
 C2 0.0361(6) 0.0280(6) 0.0411(7) -0.0027(5) 0.0205(6) -0.0009(5)
 C3 0.0404(7) 0.0351(7) 0.0354(7) 0.0026(6) 0.0195(6) 0.0077(5)
 C4 0.0320(6) 0.0373(7) 0.0271(6) 0.0033(5) 0.0140(5) 0.0011(5)
 C5 0.0346(6) 0.0319(6) 0.0292(6) 0.0055(5) 0.0154(5) 0.0027(5)
 N1' 0.0338(5) 0.0668(8) 0.0239(5) -0.0054(6) 0.0113(4) -0.0040(6)
 C1' 0.0489(7) 0.0389(6) 0.0256(6) -0.0026(7) 0.0098(5) -0.0023(7)
 C2' 0.0294(5) 0.0494(7) 0.0304(6) -0.0005(6) 0.0122(4) -0.0055(7)
 C3A' 0.0284(5) 0.0258(5) 0.0297(5) 0.0012(5) 0.0138(4) -0.0001(6)
 C4' 0.0320(6) 0.0380(6) 0.0309(6) 0.0031(6) 0.0115(4) -0.0006(6)
 C5' 0.0268(5) 0.0405(7) 0.0450(7) 0.0020(6) 0.0125(5) -0.0018(7)
 C6' 0.0343(6) 0.0347(6) 0.0469(7) -0.0004(6) 0.0244(5) -0.0001(7)
 N7' 0.0388(5) 0.0359(5) 0.0364(5) -0.0012(5) 0.0231(4) -0.0011(5)
 C7A' 0.0334(5) 0.0253(5) 0.0283(5) 0.0004(5) 0.0152(4) 0.0003(5)
 N1P 0.0389(6) 0.0435(6) 0.0262(5) 0.0032(5) 0.0147(4) -0.0032(5)
 C2P 0.0385(7) 0.0626(9) 0.0266(6) 0.0086(7) 0.0157(5) 0.0035(6)
 C3P 0.0553(9) 0.0700(11) 0.0291(7) 0.0234(8) 0.0230(6) 0.0072(7)
 C4P 0.0743(10) 0.0491(8) 0.0304(7) 0.0195(8) 0.0219(7) -0.0012(6)
 C5P 0.0582(8) 0.0369(7) 0.0248(6) 0.0060(6) 0.0130(6) 0.0002(5)
 C6P 0.0393(7) 0.0939(13) 0.0463(8) -0.0092(10) 0.0219(6) -0.0129(11)
 C7P 0.0661(10) 0.0392(8) 0.0412(8) -0.0060(7) 0.0135(7) -0.0054(6)

loop_
  _geom_bond_atom_site_label_1
  _geom_bond_atom_site_label_2
  _geom_bond_distance
  _geom_bond_site_symmetry_2
  _geom_bond_publ_flag
 C1 C2 1.5148(19) . ?
 C1 C5 1.5455(18) . ?
 C1 C2' 1.5580(16) . ?
 C1 C3A' 1.5192(14) . ?
 C2 C3 1.320(2) . ?
 C3 C4 1.5056(18) . ?
 C4 C5 1.5416(18) . ?
 C4 N1P 1.4650(16) . ?
 N1' C1' 1.4372(15) . ?
 N1' C2' 1.4404(14) . ?
 N1' C7A' 1.3592(15) . ?
 C3A' C4' 1.3617(16) . ?
 C3A' C7A' 1.4039(15) . ?
 C4' C5' 1.4050(16) . ?
 C5' C6' 1.3673(19) . ?
 C6' N7' 1.3572(17) . ?
 N7' C7A' 1.3347(14) . ?
 N1P C2P 1.3849(18) . ?
 N1P C5P 1.3875(19) . ?
 C2P C3P 1.371(2) . ?
 C2P C6P 1.491(3) . ?
 C3P C4P 1.404(3) . ?
 C4P C5P 1.371(2) . ?
 C5P C7P 1.487(2) . ?

loop_
  _geom_angle_atom_site_label_1
  _geom_angle_atom_site_label_2
  _geom_angle_atom_site_label_3
  _geom_angle
  _geom_angle_site_symmetry_1
  _geom_angle_site_symmetry_3
  _geom_angle_publ_flag
 C5 C1 C2 101.38(8) . . ?
 C2' C1 C2 115.99(12) . . ?
 C2' C1 C5 113.80(11) . . ?
 C3A' C1 C2 110.79(10) . . ?
 C3A' C1 C5 113.75(11) . . ?
 C3A' C1 C2' 101.64(8) . . ?
 C3 C2 C1 112.66(12) . . ?
 C4 C3 C2 111.41(12) . . ?
 C5 C4 C3 102.44(12) . . ?
 N1P C4 C3 116.92(12) . . ?
 N1P C4 C5 113.74(11) . . ?
 C4 C5 C1 105.26(10) . . ?
 C2' N1' C1' 122.14(10) . . ?
 C7A' N1' C1' 125.64(10) . . ?
 C7A' N1' C2' 111.74(9) . . ?
 N1' C2' C1 106.25(9) . . ?
 C4' C3A' C1 131.37(10) . . ?
 C7A' C3A' C1 109.78(9) . . ?
 C7A' C3A' C4' 118.85(10) . . ?
 C5' C4' C3A' 117.74(11) . . ?
 C6' C5' C4' 119.05(11) . . ?
 N7' C6' C5' 124.93(10) . . ?
 C7A' N7' C6' 114.39(10) . . ?
 C3A' C7A' N1' 110.51(9) . . ?
 N7' C7A' N1' 124.44(10) . . ?
 N7' C7A' C3A' 125.04(10) . . ?
 C2P N1P C4 127.38(12) . . ?
 C5P N1P C4 122.73(12) . . ?
 C5P N1P C2P 109.45(12) . . ?
 C3P C2P N1P 107.09(15) . . ?
 C6P C2P N1P 124.28(13) . . ?
 C6P C2P C3P 128.61(14) . . ?
 C4P C3P C2P 108.19(14) . . ?
 C5P C4P C3P 108.33(14) . . ?
 C4P C5P N1P 106.92(14) . . ?
 C7P C5P N1P 123.33(13) . . ?
 C7P C5P C4P 129.74(15) . . ?

loop_
  _refln_index_h
  _refln_index_k
  _refln_index_l
  _refln_F_squared_meas
  _refln_F_squared_sigma
 0 0 1 775.79 13.2
 0 0 2 12.57 0.65
 0 0 2 13.81 0.51
 0 0 3 572.73 10.9
 0 0 3 587.44 10.39
 0 0 4 268.99 5.89
 0 0 4 265.42 5.3
 0 0 5 920.06 16.5
 0 0 5 915.23 17.31
 0 0 6 110.99 3.45
 0 0 7 307.91 8.5
 0 0 7 313.72 7.54
 0 0 8 2059.03 39.55
 0 0 8 2113.06 38.21
 0 0 9 46.27 2.66
 0 0 9 51.65 3.29
 0 0 10 42.04 1.6
 0 0 10 40.36 3.13
 0 0 10 40.61 2.72
 0 0 10 41.99 1.73
 0 0 11 9.21 1.64
 0 0 11 12.09 1.6
 0 0 11 9.8 0.89
 0 0 11 10.5 0.82
 0 0 12 5.04 0.71
 0 0 12 2.21 3.67
 0 0 12 4.2 1.29
 0 0 12 3.82 1.14
 0 0 12 3.3 1.14
 0 0 13 98.82 4.84
 0 0 13 104.61 3.19
 0 0 -13 114.21 5.54
 0 0 13 107.35 5.96
 0 0 13 106.5 5.8
 0 0 14 327.31 10.77
 0 0 14 340.42 6.64
 0 0 14 333.76 6.07
 0 0 15 132.73 3.66
 0 0 15 122.82 3.07
 0 0 -15 136.01 6.03
 0 0 15 117.23 6.18
 0 0 15 144.02 3.95
 0 0 16 21.89 1.39
 0 0 16 22.63 1.32
 0 0 17 9.88 0.86
 0 0 17 8.56 0.77
 0 0 18 35.92 1.4
 0 0 18 38.99 1.48
 0 0 19 37 1.16
 0 0 19 39.84 1.23
 0 2 0 9999 169.16
 0 2 1 6722.34 115.17
 0 2 -1 6803.33 114.74
 0 -2 1 6721.82 114.23
 0 -2 2 1423.76 25.41
 0 2 2 1376.42 26.06
 0 2 -2 1454.83 25.7
 0 2 -3 231 5.53
 0 2 3 227.05 5.91
 0 2 4 266.13 6.96
 0 -2 5 506.17 10.56
 0 -2 6 777.9 16
 0 2 6 828.37 17.18
 0 2 7 1042.74 21.12
 0 -2 7 969.99 20.03
 0 2 7 1000.04 21.31
 0 2 7 1017.65 21.19
 0 2 8 1219.32 24.51
 0 2 8 1202.76 24.93
 0 -2 8 1202.79 22.32
 0 2 8 1177.08 24.94
 0 2 9 134.01 5.96
 0 -2 9 124.37 5.25
 0 -2 9 137.06 6.16
 0 -2 9 122.77 3.43
 0 2 9 121.65 3.39
 0 -2 9 148.12 4.48
 0 2 9 141.83 6.01
 0 -2 -9 135.47 3
 0 -2 10 18.41 2.33
 0 2 10 18.98 1.13
 0 -2 -10 19.21 0.88
 0 2 10 21.59 2.16
 0 2 10 21.03 2.37
 0 -2 10 20.87 1.24
 0 2 -10 22.75 2
 0 -2 10 21.38 1.65
 0 2 10 19.71 0.94
 0 2 10 17.35 2.18
 0 -2 11 79.03 4.13
 0 -2 -11 81.36 2.15
 0 2 11 85.83 5.07
 0 2 -11 80.8 4.31
 0 2 11 78.98 2.56
 0 2 -11 77.08 3.97
 0 2 11 77.17 4.8
 0 2 11 78.21 4.27
 0 -2 11 83.23 5.16
 0 2 11 77.4 2.17
 0 2 11 75.77 2.54
 0 -2 11 75.37 2.67
 0 -2 -11 78.3 4.17
 0 -2 -12 98.01 4.9
 0 -2 12 100.37 4.85
 0 -2 12 103 3.24
 0 2 12 93.38 5.39
 0 -2 12 97.23 5.87
 0 2 -12 100.06 5.01
 0 2 12 96.04 2.99
 0 -2 -12 94.47 2.51
 0 2 12 93.73 2.93
 0 -2 12 98.98 3.25
 0 2 12 95.5 5.66
 0 2 -12 91.81 4.44
 0 2 12 95.66 4.92
 0 2 12 94.12 2.49
 0 -2 13 175.56 4.84
 0 2 -13 179.81 6.62
 0 2 -13 185.49 7.28
 0 -2 13 187.86 7.22
 0 -2 13 190.2 4.92
 0 -2 13 177.51 8.37
 0 -2 -13 192.53 7.25
 0 2 13 181.08 4.61
 0 2 13 163.61 4.83
 0 2 13 182.1 8.17
 0 -2 -13 180.4 4.07
 0 -2 13 192.5 5.01
 0 2 13 191.29 7.91
 0 -2 -14 1.19 0.78
 0 2 -14 0.34 0.78
 0 -2 14 0.35 0.73
 0 2 -14 1.01 0.65
 0 -2 14 0.68 0.5
 0 -2 14 1.34 0.51
 0 2 14 1.11 0.98
 0 -2 14 2.95 0.64
 0 -2 14 0.17 0.76
 0 2 14 2.2 0.57
 0 2 14 0.58 0.4
 0 2 14 1.02 0.87
 0 2 15 10.75 0.97
 0 -2 15 10.28 0.98
 0 -2 15 10.43 0.96
 0 2 15 9.57 0.84
 0 -2 15 9.83 0.89
 0 -2 16 17.24 1.08
 0 -2 16 17.6 1.14
 0 2 16 15.18 0.94
 0 2 16 16.43 1.07
 0 -2 16 14.55 0.96
 0 -2 17 42.91 1.56
 0 -2 17 44.45 1.68
 0 2 17 40.91 1.53
 0 -2 18 7.89 0.51
 0 -2 18 8.67 0.62
 0 4 0 1340.3 23.58
 0 4 0 1347.71 25.08
 0 4 -1 2157.94 39.63
 0 4 -1 2297.87 38.89
 0 4 1 2289.42 41.18
 0 4 1 2267.31 38.98
 0 4 2 231.48 6.81
 0 4 2 224.58 4.88
 0 4 -3 116.86 4.75
 0 4 3 123.63 4.87
 0 4 3 119.29 3.02
 0 4 -3 110.82 2.97
 0 4 4 24.92 1.28
 0 4 -4 28.73 2.33
 0 4 4 27.89 2.34
 0 4 -4 25.66 1.21
 0 4 -5 21.51 2.06
 0 -4 5 21.38 1.14
 0 4 5 24.93 2.37
 0 4 5 22.65 1.69
 0 -4 -5 21.89 0.91
 0 4 5 20.17 1.21
 0 -4 5 22.63 1.12
 0 -4 5 20.15 1.78
 0 4 -5 22.71 1.15
 0 -4 -6 24.23 0.95
 0 -4 6 21.98 1.23
 0 4 6 23.4 2.36
 0 4 -6 22.55 1.2
 0 4 6 22.13 1.9
 0 4 6 22.85 1.34
 0 -4 6 23.75 2.1
 0 -4 6 22.44 1.19
 0 -4 7 117.61 5.2
 0 4 7 123.59 5.81
 0 -4 7 118.35 3.35
 0 4 7 103.29 3.32
 0 -4 7 108.51 2.97
 0 4 7 112.14 4.86
 0 4 -7 113.9 3.14
 0 -4 8 33.52 2.91
 0 -4 8 35.54 1.73
 0 4 -8 33.14 1.52
 0 4 -8 31.76 2.76
 0 -4 8 33.74 1.49
 0 4 8 30.45 1.62
 0 -4 -8 35.17 1.29
 0 4 8 31.2 2.7
 0 -4 9 240.81 6.98
 0 -4 -9 232.38 4.79
 0 -4 9 228.06 8.51
 0 4 -9 219.53 5.23
 0 4 -9 222.87 8.1
 0 4 9 212.18 5.42
 0 -4 9 228.39 5.63
 0 -4 9 210.52 5.15
 0 4 9 218.4 8.06
 0 -4 -10 115.51 2.81
 0 -4 10 103.46 3.19
 0 4 10 107.65 3.24
 0 4 -10 112.08 3.23
 0 4 10 114.92 5.76
 0 -4 10 116.03 3.65
 0 -4 10 109.32 4.5
 0 4 -10 104.72 5.32
 0 4 10 109.5 3.36
 0 -4 10 106.67 5.84
 0 -4 11 132.73 4.99
 0 -4 11 129.94 3.97
 0 4 11 126.93 3.65
 0 4 11 120.41 3.5
 0 -4 -11 129.31 3.05
 0 -4 11 121.08 3.54
 0 -4 11 125.56 6.49
 0 4 -11 115.48 5.63
 0 4 -11 125.08 3.48
 0 4 12 97.18 2.91
 0 -4 12 95.78 4.15
 0 4 12 95.69 3
 0 -4 12 93.86 2.97
 0 -4 -12 97.8 2.47
 0 4 12 97.91 2.68
 0 -4 12 104.26 3.4
 0 -4 12 85.1 4.5
 0 4 -12 84.92 4.71
 0 4 -12 93.44 2.83
 0 4 13 43.93 1.52
 0 -4 13 46.63 2.08
 0 -4 13 45.43 1.84
 0 4 -13 40.96 1.63
 0 -4 13 42.78 1.95
 0 -4 -13 43.51 1.4
 0 4 13 43.28 1.73
 0 -4 14 44.17 1.86
 0 -4 14 41.96 1.69
 0 4 14 42.52 1.33
 0 -4 -14 39.77 1.24
 0 -4 15 25.8 1.2
 0 -4 15 26.75 1.17
 0 -4 15 26.88 1.32
 0 -4 16 26.15 0.97
 0 -4 16 26.81 1.11
 0 -4 16 27.76 1.16
 0 -4 17 4.29 0.38
 0 -4 17 6.58 0.4
 0 6 0 1128.4 21
 0 -6 0 1136.16 20.32
 0 -6 1 439.68 8.78
 0 6 -1 447.24 9.28
 0 6 1 439.12 9.36
 0 -6 2 21.06 1.17
 0 6 -2 20.34 1.31
 0 6 2 18.91 1.32
 0 -6 -3 19.82 1.06
 0 6 3 16.99 1.27
 0 6 3 20.12 1.24
 0 -6 3 18.65 1.14
 0 6 4 3.34 0.62
 0 -6 -4 3.67 0.5
 0 -6 4 3.33 0.59
 0 6 4 2.96 0.65
 0 -6 5 78.85 2.69
 0 6 5 76.01 2.88
 0 -6 -5 86.03 2.3
 0 6 5 87.02 2.79
 0 -6 5 75.89 2.38
 0 -6 6 1.71 0.46
 0 -6 6 2.14 0.56
 0 6 6 1.91 0.58
 0 6 6 1.83 0.52
 0 -6 -6 2.25 0.39
 0 -6 6 1.8 0.46
 0 6 7 217.87 4.95
 0 -6 -7 227.22 4.77
 0 6 7 213.33 5.44
 0 -6 7 220.79 5.4
 0 -6 7 211.31 5.11
 0 -6 7 217.89 5.09
 0 6 8 0.75 0.43
 0 -6 -8 1.81 0.39
 0 -6 8 1.68 0.49
 0 6 8 0.02 0.15
 0 -6 8 1.81 0.45
 0 -6 8 2.17 0.55
 0 6 8 3.57 0.62
 0 -6 -9 28.53 1.1
 0 -6 9 28.65 1.5
 0 6 9 25.64 1.34
 0 -6 9 24.8 1.27
 0 6 9 26.67 1.41
 0 -6 9 26.68 1.36
 0 -6 -10 1.93 0.32
 0 -6 10 1.99 0.43
 0 -6 10 2.34 0.54
 0 6 10 2.62 0.48
 0 -6 10 2.12 0.49
 0 -6 11 6.81 0.66
 0 6 11 7.15 0.6
 0 -6 11 7.13 0.7
 0 -6 -11 7.53 0.45
 0 -6 11 6.22 0.6
 0 -6 12 17.2 0.96
 0 6 12 17.21 0.77
 0 -6 12 17.89 0.92
 0 -6 12 15.99 0.83
 0 -6 13 15.67 0.75
 0 6 13 15.15 0.57
 0 -6 14 52.44 1.35
 0 -6 14 63.34 1.43
 0 -8 0 141.81 3.08
 0 -8 1 135.99 2.98
 0 -8 -1 130.32 2.86
 0 -8 2 3.61 0.42
 0 -8 -2 3.73 0.36
 0 -8 3 11.51 0.66
 0 -8 4 2.47 0.36
 0 -8 -4 2.72 0.31
 0 -8 -5 27.33 0.82
 0 -8 5 27.08 0.98
 0 -8 5 24.49 0.78
 0 -8 6 3.1 0.26
 0 -8 -6 3.08 0.24
 0 8 7 2.85 0.31
 0 -8 7 2.29 0.28
 0 8 8 32.01 0.85
 -1 -1 19 14.87 0.73
 -1 1 19 13.67 0.71
 -1 -1 19 13.64 0.74
 -1 1 19 12.86 0.66
 -1 1 18 37.25 1.41
 -1 1 18 35.89 1.45
 -1 -1 18 37 1.46
 -1 -1 18 39.1 1.51
 -1 -1 17 56.01 2.07
 -1 1 17 53.52 1.93
 -1 -1 17 56.42 2.07
 -1 1 17 52.27 2.02
 -1 -1 16 51.01 2.1
 -1 1 16 45.04 1.9
 -1 -1 16 44.13 1.77
 -1 1 16 46.97 2.07
 -1 -1 16 47.45 2.07
 -1 -1 15 26.81 2.7
 -1 -1 15 1.23 3.11
 -1 1 15 24.45 2.57
 -1 1 15 27.72 3.09
 -1 1 15 0.36 3.96
 -1 -1 15 28.57 1.6
 -1 -1 15 24.68 2.93
 -1 1 15 26.93 2.86
 -1 -1 15 28.07 1.47
 1 1 -15 28.6 2.75
 -1 1 15 27.46 1.51
 1 -1 -15 32.69 2.88
 1 -1 -14 250.52 8.44
 1 1 -14 247.62 8.56
 -1 -1 14 251.6 5.64
 -1 1 14 245.14 9.37
 -1 1 14 236.4 8.59
 -1 1 14 256.7 5.44
 -1 1 14 236.69 5.44
 -1 -1 14 232 9.3
 -1 -1 14 262.13 8.48
 -1 1 14 223.81 8.49
 -1 1 13 89.59 2.96
 -1 -1 13 94.62 4.75
 -1 -1 13 93.37 3.06
 -1 1 13 94.92 5.55
 -1 1 13 89.16 5.04
 1 1 -13 83.89 3.9
 -1 -1 13 92.96 5.36
 1 -1 -13 92.85 4.9
 -1 1 13 93.25 2.88
 1 1 -13 99.05 5.09
 -1 1 13 84.27 4.96
 1 -1 -13 88.55 2.46
 -1 -1 12 119.94 5.95
 1 1 -12 110.11 4.49
 1 1 -12 112.56 5.36
 -1 -1 12 115.26 5.04
 1 -1 -12 118.3 5.42
 -1 1 12 117.66 5.96
 -1 1 12 114.14 3.24
 1 -1 -12 115.12 2.88
 -1 -1 12 116.93 3.45
 -1 1 12 111.79 3.34
 -1 -1 11 66.31 4.1
 -1 -1 11 63.81 3.46
 -1 -1 11 66.86 2.38
 1 -1 -11 69.59 3.91
 1 1 -11 63.4 3.79
 -1 -1 11 73.59 4.8
 1 -1 -11 66.53 1.94
 -1 1 11 68.63 4.24
 -1 1 11 68.82 2.28
 -1 -1 10 5.13 0.61
 -1 -1 10 6.78 1.31
 -1 1 10 5.31 0.58
 -1 1 10 4.9 0.58
 1 -1 -10 5.38 0.48
 -1 1 9 110.18 4.56
 -1 1 9 117.96 4.35
 -1 -1 9 112.77 4.84
 -1 -1 9 114.07 3.46
 -1 -1 8 282.29 7.92
 -1 1 8 269.27 7.67
 -1 1 8 275.86 7.14
 -1 -1 8 276.09 6.21
 -1 -1 7 1234.31 21.72
 -1 1 7 1197.72 23.49
 -1 -1 7 1195.81 23.47
 -1 1 7 1159.88 22.64
 -1 1 6 1482.5 27.47
 -1 1 6 1447.64 26.52
 -1 1 5 1735.43 30.63
 -1 1 5 1722.18 31.54
 -1 1 4 2492.55 43.03
 1 1 -3 2157.89 37.42
 1 -1 -2 2291.61 39.11
 1 1 -2 2286.66 39.12
 1 1 -1 1740.32 29.32
 1 -1 -1 1721.18 29.31
 -1 1 1 1692.1 29.4
 1 -1 0 881.99 15.32
 -1 1 0 885.41 15.42
 1 1 0 896.89 15.43
 1 1 0 861.15 15.3
 1 1 0 851.69 15.25
 1 -1 0 902.64 15.24
 1 -1 1 8227 138.61
 1 1 1 8219.78 138.25
 1 1 1 8145.01 138.54
 1 -1 2 3882.5 65.49
 1 1 2 3724.21 64.66
 1 1 2 3889.03 65.2
 1 1 3 3980.24 69.15
 1 1 3 3986.11 69.18
 1 -1 3 4063.43 68.96
 1 1 4 1599 29.65
 1 -1 4 1569.64 29.26
 1 1 4 1648.34 29.37
 1 1 4 1656.86 29.54
 1 1 5 450.33 10.62
 1 -1 5 464.14 10.42
 1 1 5 478.24 10.56
 1 -1 5 488.83 9.45
 1 -1 6 714.42 13.59
 1 -1 6 687.03 14.97
 1 -1 7 965.21 20.1
 1 -1 7 963.32 18.23
 1 -1 8 159.42 6.01
 1 1 8 158.15 5.8
 1 1 8 164.44 5.86
 1 -1 8 179.01 5.57
 1 -1 8 161.69 4.67
 1 1 9 141.41 5.81
 1 1 9 153.29 5.88
 1 -1 9 152.6 5.38
 1 1 9 139.44 3.54
 1 -1 9 146.11 6.05
 1 1 9 145.66 3.66
 1 -1 9 141.26 3.7
 1 1 10 30.55 2.74
 1 1 10 29.03 1.14
 1 -1 10 30.1 1.51
 1 -1 10 31.08 2.85
 1 -1 10 32.28 2.47
 1 1 10 31.27 1.49
 1 1 10 32.67 2.72
 -1 -1 -10 38.1 1.24
 1 1 11 72.95 2.05
 1 1 11 70.41 4.44
 1 -1 11 80.15 2.74
 1 1 11 79.02 2.6
 1 1 11 80.04 4.47
 1 -1 11 85.61 4.38
 -1 -1 -11 72.57 2.06
 1 1 12 157.66 4.23
 1 1 12 159 7.06
 1 1 12 156.4 3.54
 1 -1 12 161.41 4.4
 1 -1 12 167.57 7.71
 1 -1 12 161.69 4.22
 1 -1 12 167.39 6.7
 1 1 12 155.56 6.54
 1 1 13 84.71 3.09
 1 1 13 73.93 4.32
 -1 1 -13 84.16 4.86
 1 -1 13 75.88 5.2
 1 1 13 79.1 4.96
 1 1 13 83.4 2.81
 1 -1 13 87.24 2.79
 1 -1 13 84.28 4.71
 -1 -1 -13 80.74 4.67
 1 -1 13 87.57 3.09
 1 -1 14 29.68 1.48
 1 -1 14 32.58 1.77
 1 1 14 34.39 1.85
 1 1 14 26.66 2.84
 -1 1 -14 29.59 2.46
 1 -1 14 21.43 2.53
 1 1 14 30.05 1.57
 1 -1 14 28.63 3.22
 -1 -1 -14 33.12 3.05
 -1 1 -14 34.87 3.15
 1 1 15 30.18 1.52
 1 -1 15 31.74 1.67
 1 1 15 30.34 1.65
 1 -1 15 28.38 1.33
 1 1 16 43.01 1.85
 1 -1 16 44.32 1.85
 1 1 16 43.61 1.73
 1 1 17 24.24 1.2
 1 1 17 24.31 1.11
 1 -1 17 25.75 1.23
 1 1 18 9.02 0.59
 1 -1 18 8.71 0.59
 -1 -3 18 2.58 0.33
 -1 -3 18 3.26 0.39
 -1 -3 17 2.43 0.45
 -1 -3 17 2.54 0.41
 -1 -3 17 2.54 0.43
 -1 -3 16 60.07 2.12
 -1 -3 16 64.16 2.13
 -1 -3 16 57.22 1.84
 -1 3 15 49.81 1.86
 -1 -3 15 52.45 2.15
 -1 -3 15 50.89 1.89
 -1 3 15 54.68 2
 -1 3 15 51.01 1.83
 1 3 -14 12.67 0.82
 -1 3 14 13.06 1
 1 -3 -14 13.43 0.81
 -1 3 14 14.26 0.98
 -1 -3 14 13.75 1.91
 -1 3 14 10.67 1.92
 -1 -3 14 13.73 1.02
 -1 -3 14 14.51 1.09
 -1 3 14 13.08 1
 -1 -3 14 10.91 2.06
 -1 -3 14 12.98 1.15
 1 -3 -13 310.84 6.09
 1 3 -13 285.98 8.91
 -1 -3 13 289.65 6.63
 -1 -3 13 302.9 9.49
 1 3 -13 262 8.76
 1 3 -13 284.37 6.23
 -1 3 13 302.11 6.54
 -1 -3 13 301.09 6.81
 -1 3 13 283.5 10.54
 -1 3 13 288.64 10.55
 -1 3 13 288.04 6.62
 -1 3 13 286.05 6.64
 -1 3 13 295.18 5.96
 -1 -3 13 302.79 11.11
 -1 3 12 49.2 4.11
 1 -3 -12 56.01 1.77
 1 3 -12 46.16 3.23
 -1 -3 12 53.49 2.19
 -1 3 12 55.49 2.06
 -1 3 12 51.33 2.1
 1 3 -12 51.03 3.29
 1 -3 -12 48.62 3.12
 -1 3 12 53.97 4.17
 -1 -3 12 58.77 3.03
 -1 -3 12 56.76 4.44
 -1 3 12 51.53 1.74
 1 3 -11 221.79 7.29
 1 -3 -11 235.66 4.85
 -1 -3 11 218.18 5.39
 1 3 -11 210.93 7.53
 -1 -3 11 235.52 6.75
 1 -3 -11 225.56 7.19
 -1 3 11 222.28 9.05
 -1 3 11 224.22 8.8
 -1 3 11 214.88 5.38
 -1 -3 11 237.96 9.21
 -1 3 10 31.08 2.89
 1 3 -10 29.3 2.29
 -1 -3 10 31.83 2.09
 1 -3 -10 29.62 2.22
 -1 -3 10 29.73 2.95
 1 3 -10 28.99 2.46
 -1 -3 10 29.18 1.46
 1 -3 -10 31.36 1.22
 -1 3 10 28.79 2.81
 -1 -3 9 24.23 2.51
 -1 3 9 27.27 2.59
 1 3 -9 25.78 2
 1 -3 -9 24.8 1.04
 1 3 -9 25.79 2.23
 1 -3 -9 25.03 0.95
 -1 -3 9 24.08 1.76
 -1 -3 9 22.17 1.2
 1 -3 -9 23.63 1.87
 -1 3 9 25.61 2.54
 -1 3 8 670.68 15.37
 1 -3 -8 636.99 13.19
 1 -3 -8 620.85 10.98
 -1 -3 8 602.35 15.07
 -1 3 8 605.64 15.6
 -1 3 8 541.1 11.7
 1 3 -8 631.48 13.33
 1 3 -8 627.1 14.37
 -1 -3 8 568.8 11.3
 -1 3 7 1320.6 26.38
 -1 -3 7 1246.8 25.25
 1 -3 -7 1291.68 23.35
 1 3 -7 1244.99 24.8
 1 3 -7 1264.12 23.49
 1 3 -6 110.05 3.51
 -1 3 6 108.18 4.8
 1 -3 -6 104.46 3.38
 1 3 -6 111.42 4.41
 -1 3 6 115.58 4.98
 1 3 -5 2.89 0.5
 1 -3 -5 3.33 0.52
 -1 3 5 3.14 0.9
 -1 3 5 2.74 0.9
 1 3 -4 46.28 1.64
 -1 3 4 53.2 2.93
 -1 -3 4 48.61 2.34
 -1 3 4 55.14 2.96
 1 -3 -4 51.8 1.73
 -1 3 3 1320.34 22.75
 -1 -3 3 1286.14 21.16
 1 3 -3 1339.01 22.32
 -1 -3 2 1672.81 29.56
 -1 3 1 345.13 6.56
 1 3 -1 349.52 7.02
 1 3 0 922.31 16.92
 -1 3 0 890.16 15.76
 -1 3 0 886.15 17.46
 -1 3 -1 191.03 5.2
 -1 3 -1 177.7 3.69
 1 3 1 183.97 5
 1 3 2 387.42 8.53
 -1 3 -2 376.86 8.32
 1 3 3 359.97 7.51
 -1 3 -3 426.05 9.27
 1 -3 3 375.74 8.84
 1 3 3 402.06 9.43
 1 3 3 385.89 8.11
 1 -3 3 338.66 7.21
 1 -3 4 233.55 6.69
 1 3 4 244.09 7.11
 1 3 4 253.7 7.42
 1 3 4 230.41 5.75
 -1 3 -4 256.46 6.84
 1 3 4 233.23 6.21
 1 -3 4 221.64 5.46
 1 3 5 475.47 11.75
 1 3 5 454.92 10.91
 1 -3 5 464.34 11.41
 -1 3 -5 469.93 11.16
 1 3 6 141.97 5.69
 1 -3 6 141.57 5.56
 1 3 6 150.56 5.43
 1 -3 6 143.6 3.67
 1 3 7 37.36 1.59
 1 -3 7 44.59 1.78
 1 3 7 42.03 2.94
 1 3 7 45.6 3.24
 1 -3 7 39.49 1.58
 1 -3 7 44.26 3.15
 1 -3 8 1039.95 23.4
 1 3 8 994.31 23.04
 1 -3 8 1074.52 19.03
 1 3 8 978.7 18.47
 1 3 8 983.96 18.59
 1 -3 8 1072.02 20.43
 -1 3 -8 997.98 21.79
 -1 -3 -8 1016.91 17.86
 1 3 8 1057.49 22.9
 1 -3 8 1005.01 18.58
 1 3 9 83.4 2.68
 1 3 9 82.89 4.98
 1 3 9 81.74 2.67
 1 3 9 93.72 5.16
 1 -3 9 88.95 2.79
 1 3 9 86.9 2.67
 1 -3 9 91.38 5.25
 -1 -3 -9 86.77 2.21
 1 -3 9 87.62 3.73
 -1 3 -9 97.82 4.64
 1 -3 10 123.49 3.58
 1 3 10 139.03 6.77
 1 3 10 134.73 3.74
 -1 -3 -10 138.83 3.11
 1 -3 10 141.27 6.94
 1 3 10 145.87 3.6
 1 -3 10 130.01 3.79
 -1 3 -10 140.05 5.51
 1 -3 10 135.64 5
 1 3 10 142.33 6.76
 1 3 10 133.81 3.64
 1 3 10 135.74 3.39
 1 3 10 131.64 3.66
 -1 -3 -10 143.18 5.43
 -1 3 -10 135.79 5.82
 1 3 11 62.93 2.35
 1 3 11 64.96 2.06
 -1 3 -11 68.32 3.8
 -1 -3 -11 62.44 1.81
 1 3 11 54.75 4.24
 1 -3 11 66.17 4.8
 1 3 11 65.51 2.19
 1 -3 11 63.21 2.45
 1 3 11 61.28 4.49
 -1 -3 -11 60.65 3.51
 1 -3 11 62.24 3.31
 1 3 11 61.51 2.22
 1 -3 11 59.81 2.24
 1 -3 11 55.53 3.83
 -1 3 -11 60.59 3.8
 1 -3 12 125.6 6.9
 1 -3 12 127.99 3.94
 1 3 12 115.6 6.06
 1 3 12 121.56 3.46
 -1 3 -12 118.63 5.52
 1 -3 12 125.07 3.55
 -1 3 -12 125.15 5.34
 1 3 12 127.38 3.19
 1 -3 12 125.95 3.77
 1 3 12 123.02 3.34
 1 3 12 130.95 3.66
 -1 -3 -12 121.93 2.92
 1 -3 13 30.23 3.37
 1 -3 13 30.54 1.65
 1 3 13 28.79 1.33
 -1 3 -13 25.61 2.48
 1 -3 13 28.08 1.44
 1 -3 13 31.06 1.68
 1 3 13 30.27 1.51
 1 3 13 28.04 1.21
 1 3 13 29.51 1.45
 -1 3 -14 2.02 0.45
 1 -3 14 2.12 0.57
 1 -3 14 2.21 0.57
 1 3 14 2.43 0.39
 1 -3 14 2.2 0.49
 1 3 14 2.37 0.47
 1 -3 15 26.47 1.15
 1 -3 15 26.49 1.31
 1 -3 15 27.52 1.39
 -1 3 -15 22.04 1.04
 1 -3 15 22.05 1.06
 1 -3 16 4.06 0.49
 1 -3 16 3.44 0.51
 1 -3 16 3.98 0.4
 1 -3 17 14.76 0.74
 1 -3 17 12.58 0.7
 -1 -5 16 13.93 0.61
 -1 -5 16 11.89 0.52
 -1 -5 15 40.4 1.39
 -1 -5 15 39.18 1.35
 -1 -5 14 56.48 1.95
 -1 5 14 59.52 1.76
 -1 -5 14 60.67 1.94
 1 -5 -14 57.79 1.48
 -1 5 14 57.94 1.9
 -1 -5 14 60.74 2.03
 1 -5 -13 1.2 0.29
 -1 5 13 1.47 0.34
 -1 5 13 1.21 0.43
 -1 5 13 1.28 0.36
 -1 -5 13 1.51 0.49
 -1 -5 13 1.06 0.4
 -1 5 12 8.96 0.77
 1 -5 -12 9.24 0.62
 -1 -5 12 9.3 0.89
 -1 -5 12 9.76 0.88
 -1 5 12 9.26 0.71
 1 5 -12 7.25 0.67
 -1 5 12 8.7 0.83
 -1 5 11 14.58 1.02
 -1 5 11 13.08 1.04
 -1 -5 11 15.83 1.17
 -1 -5 11 14.15 1.08
 1 5 -11 14.09 0.97
 1 -5 -11 14.36 0.83
 -1 5 10 21.82 1.39
 -1 -5 10 24.23 2.04
 1 -5 -10 21.88 1.08
 -1 -5 10 21.46 1.38
 1 5 -10 21.67 1.26
 -1 -5 10 20.23 1.28
 -1 5 10 22.92 1.32
 -1 -5 9 153.72 4.34
 -1 5 9 157.56 4.52
 1 -5 -9 168.83 3.81
 1 5 -9 155.24 4.18
 -1 -5 9 155.04 4.22
 1 -5 -9 165.34 3.58
 -1 5 8 12.5 1.14
 1 -5 -8 11.13 0.79
 1 5 -8 11.57 0.97
 -1 -5 8 11.74 0.95
 -1 -5 8 11.62 1.01
 -1 5 8 12.38 1.08
 -1 5 7 67.07 4.39
 1 -5 -7 64.95 1.91
 -1 -5 7 61.1 2.19
 -1 5 7 65.87 2.43
 -1 -5 7 60.23 2.27
 1 5 -7 58.89 2.27
 -1 5 7 61.45 2.58
 1 -5 -6 291.2 5.79
 -1 -5 6 272.24 6.17
 -1 5 6 290.61 6.42
 1 5 -6 270.12 6.3
 -1 -5 6 268.72 6.04
 -1 5 6 270.27 6.67
 -1 5 6 297.14 9.79
 -1 -5 5 0.14 0.32
 -1 5 5 0.69 0.8
 -1 5 5 0.36 0.48
 1 -5 -5 -0.1 0.33
 -1 -5 5 0.23 0.31
 -1 5 5 -0.19 0.41
 -1 -5 4 105.06 3.07
 1 -5 -4 111.15 2.84
 -1 5 4 109.42 3.13
 -1 5 4 113.52 5.24
 -1 5 4 104.26 3.35
 -1 -5 3 285.26 6.31
 -1 5 3 314.64 9.13
 1 -5 -3 294.38 5.97
 -1 5 3 311.85 6.46
 -1 5 3 284.48 6.68
 -1 5 2 176.03 4.5
 1 -5 -2 167.44 3.93
 -1 -5 2 174.08 4.15
 -1 5 2 185.93 4.29
 -1 5 2 176.26 6.11
 -1 -5 1 32.23 1.35
 -1 5 1 37.84 1.52
 -1 5 1 37.05 2.37
 -1 5 1 36.32 1.66
 1 -5 -1 34.64 1.4
 1 -5 0 154.45 3.73
 1 5 0 150.54 3.88
 1 -5 1 397.74 8
 1 5 1 386.19 8.11
 1 5 2 142.88 3.88
 1 -5 2 152.62 3.7
 1 -5 2 149.78 3.82
 1 5 3 35.09 1.66
 1 -5 3 33.45 1.46
 1 -5 3 37.1 1.64
 1 -5 3 38.95 1.56
 -1 5 -3 35.86 1.67
 1 -5 4 118.21 3.24
 -1 -5 -4 116.59 2.84
 -1 5 -4 112.67 3.35
 1 -5 4 118.99 3.23
 1 5 4 109.23 3.39
 1 -5 4 115.07 3.35
 1 -5 5 95.21 2.93
 -1 -5 -5 98.39 2.47
 1 -5 5 101.51 2.98
 1 -5 5 99.88 3.08
 -1 5 -5 96.31 3.05
 1 5 5 95.11 3.13
 -1 5 -6 146.69 4.03
 1 5 6 136 4.01
 1 -5 6 152.73 3.98
 1 -5 6 143.94 4.05
 -1 5 -6 149.03 6.6
 1 -5 6 142.34 3.94
 1 -5 7 43.76 1.99
 1 -5 7 45.26 1.97
 -1 5 -7 42.05 3.43
 1 5 7 42.99 1.93
 -1 5 -7 41.76 1.92
 -1 -5 -7 45.25 1.53
 1 -5 7 47 1.97
 1 -5 8 0.57 0.51
 1 -5 8 1.1 0.76
 1 5 8 1.03 0.47
 1 5 8 0.59 0.35
 -1 -5 -8 0.65 0.34
 -1 5 -8 0.78 0.51
 1 -5 8 0.53 0.33
 1 -5 8 0.69 0.43
 1 -5 8 0.64 0.48
 1 5 9 83.66 2.52
 1 -5 9 80.76 2.86
 1 -5 9 80.1 2.51
 1 5 9 80.26 2.67
 1 -5 9 79.73 2.78
 -1 5 -9 78.47 2.72
 1 -5 9 81.09 3.83
 -1 -5 -9 81.93 2.19
 1 5 10 26.29 1.25
 -1 5 -10 26.13 1.41
 1 -5 10 26.43 1.54
 1 5 10 26.67 1.36
 -1 5 -10 24.13 2.64
 1 -5 10 24.07 2.09
 -1 -5 -10 25.43 1.02
 1 -5 10 25.67 1.47
 1 -5 10 26.07 1.27
 1 -5 11 103.77 2.85
 1 -5 11 101.5 3.18
 1 -5 11 106.2 3.27
 1 5 11 109.25 2.85
 1 5 11 104.09 2.77
 -1 -5 -11 100.05 2.39
 1 -5 11 107.15 3.23
 1 5 11 100.57 3.12
 -1 5 -11 102.54 3.01
 1 -5 12 10.77 0.75
 1 5 12 10.39 0.71
 1 -5 12 9.84 0.88
 1 -5 12 10.82 0.94
 1 5 12 9.78 0.85
 1 -5 12 11.53 0.93
 -1 5 -12 8.92 0.76
 1 5 13 104.43 2.84
 1 -5 13 107.05 2.96
 1 -5 13 110.69 3.02
 1 5 13 109.59 2.55
 1 -5 13 105.26 2.89
 1 5 14 21.63 0.73
 1 -5 14 21.94 1.03
 1 -5 14 21.7 1.02
 1 5 14 20.66 0.93
 1 -5 14 21.25 0.94
 1 -5 15 26.28 0.95
 -1 7 11 5.07 0.36
 -1 -7 11 5.31 0.43
 -1 7 10 6.91 0.5
 1 -7 -10 7.07 0.39
 -1 -7 10 7.3 0.55
 -1 -7 9 3.39 0.46
 1 -7 -9 2.73 0.33
 -1 7 9 2.5 0.39
 -1 7 8 27.96 1.23
 -1 -7 8 27.81 1.22
 1 -7 -8 29.16 1.04
 1 -7 -7 57.63 1.66
 1 -7 -7 56.41 1.48
 -1 -7 7 56.96 1.88
 -1 7 7 54.06 1.95
 -1 7 6 10.09 0.88
 -1 -7 6 11.19 0.78
 1 -7 -5 6.38 0.54
 -1 7 5 6.34 0.76
 -1 -7 5 6.98 0.64
 1 -7 -4 11.78 0.76
 -1 7 4 11.52 1
 -1 -7 4 10.04 0.74
 -1 7 3 38.97 1.85
 1 -7 -3 42.25 1.51
 -1 -7 3 38.62 1.44
 1 -7 -2 63.57 2.02
 -1 7 2 63.12 2.43
 1 -7 -1 17.73 0.97
 -1 7 1 18.28 1.22
 1 -7 -1 19.62 0.86
 1 -7 0 19.19 0.9
 -1 7 0 19.14 1.22
 -1 7 -1 175.3 3.5
 1 -7 1 180.73 2.83
 -1 -7 -1 171.53 2.7
 -1 -7 -2 55.97 1.48
 1 -7 2 53.98 1.61
 -1 7 -2 52.05 1.89
 -1 7 -3 6.63 0.76
 -1 -7 -3 5.96 0.51
 1 -7 3 5.53 0.61
 -1 -7 -4 7.8 0.53
 1 -7 4 7.99 0.72
 -1 7 -4 6.59 0.75
 -1 7 -5 25.7 1.3
 1 -7 5 28.43 1.31
 -1 -7 -6 10.75 0.61
 1 -7 6 11.39 0.81
 1 -7 7 32.39 1.35
 -1 -7 -7 32.37 1.04
 1 -7 8 11.72 0.63
 1 -7 8 13.95 0.83
 -1 -7 -8 12.96 0.53
 1 7 9 8.54 0.58
 1 -7 9 7.59 0.47
 1 -7 9 8.51 0.62
 1 7 10 0.47 0.23
 1 -7 10 0.46 0.24
 1 -7 11 7.66 0.43
 -2 0 20 154.34 3.17
 -2 0 20 156.69 3.17
 -2 0 19 42.31 1.5
 -2 0 18 20.56 1.19
 -2 0 17 0.24 2.77
 -2 0 17 25.54 1.45
 -2 0 16 28.29 1.33
 -2 0 16 -0.2 3.23
 2 0 -15 33.99 3.01
 -2 0 15 28.73 3.12
 -2 0 15 33.77 3.39
 -2 0 14 147.45 3.85
 -2 0 14 150.12 6.92
 2 0 -14 147.05 6.18
 -2 0 13 485.28 10.02
 -2 0 13 458.96 12.33
 -2 0 13 477.21 9.67
 -2 0 13 466.64 13.87
 -2 0 12 0.13 0.35
 2 0 -12 0.95 0.79
 -2 0 12 0.5 0.74
 -2 0 12 -0.09 0.56
 -2 0 12 0.08 0.32
 2 0 -11 52.29 3.24
 -2 0 11 50.05 1.79
 -2 0 11 52.43 3.58
 2 0 -11 49.1 1.62
 -2 0 11 50.51 2.87
 2 0 -10 84.95 2.23
 -2 0 10 92.2 3.66
 2 0 -10 88.53 4.05
 -2 0 10 86.25 2.45
 -2 0 9 0.41 0.52
 2 0 -9 0.07 0.49
 -2 0 9 0.3 0.5
 -2 0 8 10.28 1.13
 -2 0 7 37.92 1.99
 -2 0 6 10.36 0.56
 -2 0 6 10.65 0.97
 -2 0 5 844.99 14.92
 2 0 -5 920.56 16.5
 -2 0 4 624.64 10.85
 2 0 -4 644.67 12.1
 2 0 -3 91.81 2.32
 2 0 -3 75 1.65
 2 0 -2 4818.24 81.7
 2 0 -1 297.42 5.96
 2 0 0 4798.03 81.61
 2 0 1 1609.1 28.41
 2 0 2 2146.76 36.76
 2 0 3 0.18 0.27
 2 0 3 0.04 0.35
 2 0 4 0.05 0.32
 2 0 4 0.04 0.35
 2 0 4 0.5 0.42
 2 0 5 1.5 0.58
 2 0 5 1.33 0.56
 2 0 6 257.1 7.46
 2 0 6 275.38 7.72
 2 0 6 260.61 6.95
 2 0 7 89.59 4.17
 2 0 7 91.06 3.82
 2 0 7 94.73 4.34
 2 0 8 133 4.73
 2 0 8 138.4 5.73
 2 0 8 144.48 5.28
 2 0 8 135.68 5.79
 2 0 9 21.19 0.89
 2 0 9 15.62 1.97
 2 0 9 19.61 2.28
 2 0 9 19.66 1.96
 2 0 9 16.71 1.64
 2 0 9 17.58 1.08
 2 0 10 22.66 2.33
 2 0 10 18.7 1.2
 2 0 10 20.87 1.13
 2 0 10 19.44 1.85
 2 0 10 19.4 2.34
 2 0 11 42.09 1.68
 2 0 11 43.94 4.61
 2 0 11 36.77 1.92
 2 0 11 40.77 1.86
 2 0 11 36.37 3.42
 2 0 12 19.51 2.6
 2 0 12 19.77 1.13
 2 0 12 18.52 1.29
 2 0 12 22.95 1.52
 2 0 13 35.34 1.79
 2 0 13 38.93 1.98
 2 0 13 34.2 3.42
 2 0 14 138.28 6.95
 2 0 14 153.57 4.13
 -2 0 -14 154.9 6.57
 2 0 14 144.6 3.91
 2 0 15 7.75 0.79
 2 0 15 7.34 0.84
 2 0 16 23.63 1.24
 2 0 16 27.33 1.38
 2 0 17 7.78 0.66
 2 0 17 7.91 0.62
 2 0 18 44.36 1.3
 2 0 18 60.03 1.54
 -2 -2 19 24.7 0.85
 -2 -2 19 28.87 1.02
 -2 2 18 22.39 1.03
 -2 2 18 22.15 1
 -2 -2 18 23.38 1.11
 2 -2 -18 22.15 0.96
 -2 -2 18 18.62 0.92
 -2 -2 18 22.68 1.03
 -2 2 17 47.8 1.76
 -2 -2 17 50.71 1.9
 -2 2 17 47.56 1.82
 -2 -2 17 50.64 1.86
 -2 -2 17 44.49 1.76
 -2 2 16 29.2 1.45
 -2 -2 16 30.62 1.54
 -2 -2 16 27.97 1.52
 -2 2 16 27.45 1.51
 -2 -2 16 30.38 1.57
 2 2 -15 164.18 6.77
 -2 -2 15 168.98 4.59
 -2 2 15 150.89 7.36
 -2 -2 15 173.88 4.6
 -2 2 15 166.57 4.4
 -2 2 15 137.61 6.82
 -2 2 15 180.76 4.48
 2 -2 -15 159.27 6.56
 -2 -2 15 174.31 6.89
 -2 -2 15 164.28 7.78
 2 -2 -14 27.5 1.25
 -2 2 14 21.34 2.71
 -2 2 14 25.94 1.45
 -2 -2 14 27.43 1.56
 -2 2 14 25.58 2.96
 -2 2 14 26.46 1.49
 -2 -2 14 29.43 2.67
 -2 -2 14 26.84 3.14
 2 -2 -14 26.18 2.5
 2 2 -14 22.55 2.44
 2 -2 -13 56.74 3.62
 -2 2 13 59.7 2.29
 2 2 -13 59.08 3.76
 -2 -2 13 58.64 2.33
 -2 2 13 56.97 4.26
 -2 2 13 54.17 4.16
 -2 2 13 57.88 2.25
 -2 -2 13 64.33 3.79
 -2 2 13 47.98 3.53
 -2 -2 13 60.36 4.57
 2 -2 -13 58.2 1.9
 2 2 -13 51.22 3.1
 -2 -2 13 56.43 3.93
 2 -2 -12 218.87 7.47
 2 -2 -12 224.19 4.7
 2 2 -12 179.83 6.52
 -2 -2 12 209.91 7.83
 -2 -2 12 213.58 5.24
 -2 2 12 217.95 5.23
 2 2 -12 190.63 4.87
 -2 2 12 214.73 8.48
 -2 2 12 223.43 8.79
 2 2 -12 225.85 7.66
 -2 2 12 229.76 5.27
 2 -2 -11 5.19 1.12
 -2 -2 11 4.16 0.76
 -2 -2 11 3.19 2.62
 -2 -2 11 3.83 1.08
 2 2 -11 4.25 0.95
 2 2 -11 4.6 1.13
 -2 2 11 3.63 1.22
 2 2 -11 3.95 0.56
 -2 2 11 3.94 1.17
 -2 -2 11 4.2 0.63
 -2 2 11 4.46 0.64
 -2 2 11 4.4 0.63
 2 -2 -11 5 0.51
 -2 2 11 4.56 1.22
 2 2 -10 112.99 2.96
 -2 -2 10 111.25 3.71
 -2 -2 10 105.54 4.7
 2 2 -10 112.16 4.65
 -2 2 10 107.08 3.15
 -2 -2 10 105.68 3.03
 2 -2 -10 117.38 4.7
 -2 2 10 108.42 5.07
 2 2 -10 101.28 4.22
 2 -2 -10 106.69 2.55
 -2 -2 10 114.65 4.87
 2 -2 -10 111.8 2.68
 2 -2 -9 342.45 6.61
 2 2 -9 331.57 8.79
 2 -2 -9 369.04 9.25
 -2 -2 9 354.71 7.88
 -2 2 9 333.95 9.79
 -2 -2 9 323.67 9.02
 2 2 -9 363.24 9.26
 -2 2 9 339.37 7.22
 -2 2 8 203.95 6.88
 2 2 -8 221.88 6.43
 -2 -2 8 203.68 6.17
 2 2 -8 207.75 6.16
 -2 -2 7 318.59 8.03
 -2 2 7 325.96 9.05
 2 2 -7 334.3 8.33
 2 2 -7 362.42 8.47
 2 -2 -7 369.87 8.4
 -2 -2 6 873.44 17.11
 2 2 -6 863.87 17.61
 2 2 -6 900.89 17.43
 2 2 -5 159.61 4.29
 -2 -2 5 154.33 4.05
 2 -2 -5 169.81 4.32
 2 2 -5 159.26 4.61
 2 2 -4 246.99 5.55
 2 -2 -4 253.47 5.55
 2 2 -4 238.37 5.98
 2 2 -3 502.72 9.79
 2 -2 -3 509.59 9.79
 -2 2 2 2551.75 44.82
 2 -2 -2 2538.44 43.91
 2 2 -2 2564.15 43.93
 -2 2 1 2458.88 42.4
 -2 2 1 2451.11 42.03
 2 2 -1 2350.27 41.63
 2 -2 -1 2467.43 41.71
 -2 2 0 288.35 6.23
 2 2 1 783.92 14.6
 2 -2 1 798.83 14.46
 2 2 2 1092.69 20.67
 2 -2 2 1159.38 21.53
 2 2 2 1111.92 20.77
 2 -2 2 1171.39 20.62
 2 2 3 39.64 1.9
 2 -2 3 38.37 2.17
 2 -2 3 42.53 1.9
 2 2 3 40.73 1.98
 2 2 3 36.61 2.11
 2 2 4 61.67 2.85
 2 -2 4 61.74 3.05
 2 2 5 443.13 10.56
 2 -2 5 462.05 9.47
 2 2 5 431.7 10.57
 2 -2 5 444.73 10.93
 2 2 6 651.69 13.68
 2 2 6 660.09 15.05
 2 -2 6 654.71 13.53
 2 -2 6 677.05 15.56
 2 2 6 675.86 15.23
 2 -2 7 565.4 11.91
 2 2 7 533.61 13.45
 2 2 7 543.73 12.35
 2 2 7 545.27 13.87
 2 -2 7 547.44 14.16
 2 2 8 49.78 1.75
 2 -2 8 53.33 3.7
 2 2 8 47.52 3.42
 2 2 8 48.34 1.75
 2 2 8 49.78 3.32
 2 -2 8 49.3 1.87
 2 2 8 47.62 1.58
 2 2 8 46.25 2.82
 2 -2 8 49.4 2.54
 2 -2 8 49.24 1.94
 2 -2 8 47.94 1.86
 2 2 8 49.56 1.92
 2 -2 9 175.19 7.54
 2 2 9 170.53 4.11
 2 2 9 180.73 7.02
 2 -2 9 174.69 4.45
 2 -2 9 177.21 5.56
 2 -2 9 165.22 4.34
 2 2 9 163.45 3.85
 2 -2 9 163.21 4.31
 2 2 9 164.96 4.09
 2 2 9 170.88 4.46
 2 2 9 168.18 6.2
 2 2 9 176.6 7.34
 2 2 10 181.39 4.14
 2 -2 10 178.78 8.14
 2 2 10 183.13 4.45
 2 2 10 173 6.66
 2 -2 10 179.93 4.78
 2 -2 10 184.18 4.77
 2 2 10 184.85 7.98
 2 2 10 180.36 4.45
 2 -2 10 185.07 4.79
 2 2 10 172.49 7.18
 2 2 10 190.22 4.91
 2 2 11 9.75 0.74
 2 -2 11 10.89 1.01
 2 2 11 8.72 0.82
 2 -2 11 9.98 0.98
 2 2 11 10.67 1.05
 2 2 11 8.64 1.64
 2 2 11 9.59 0.84
 2 -2 11 10.31 1
 2 -2 11 7.59 1.8
 -2 2 -12 126.04 5.57
 2 2 12 121.08 3.06
 2 2 12 126.08 3.84
 2 -2 12 118.7 3.68
 2 -2 12 117.44 3.64
 2 2 12 115.76 3.38
 2 2 12 116.43 6.49
 2 -2 12 113.56 6.16
 2 -2 12 122.51 6.85
 2 -2 12 125.03 3.83
 2 -2 13 104.58 5.83
 -2 2 -13 103.99 5.38
 2 2 13 100.42 5.9
 -2 -2 -13 102.37 5.2
 2 -2 13 107.27 3.3
 2 2 13 104.54 2.73
 2 2 13 113.23 3.5
 2 -2 13 109.56 3.43
 2 -2 13 108.73 3.51
 -2 2 -13 104 5
 2 2 13 99.9 3.06
 2 -2 13 104.1 5.33
 2 2 14 25.51 1.47
 2 -2 14 29.67 1.63
 2 2 14 26.37 1.31
 2 -2 14 27.56 1.5
 2 -2 14 28.45 1.43
 2 -2 15 48.6 1.86
 2 2 15 45.62 1.82
 2 -2 15 50.69 1.99
 2 -2 16 7.38 0.71
 2 2 16 8.22 0.66
 2 -2 16 7.95 0.64
 2 -2 16 6.34 0.63
 2 -2 17 6.35 0.5
 2 -2 17 8.09 0.6
 2 -2 17 6.97 0.49
 2 -2 18 18.48 0.67
 -2 -4 17 7.14 0.51
 -2 -4 17 6.92 0.55
 -2 -4 16 0.6 0.25
 -2 -4 16 0.47 0.34
 2 -4 -15 55.72 1.64
 -2 -4 15 56.97 2.08
 -2 4 15 55.59 1.94
 -2 -4 15 53.38 1.78
 -2 -4 15 61.36 2.21
 2 -4 -14 74.65 2.08
 -2 -4 14 70.73 2.28
 -2 -4 14 72.28 2.67
 -2 4 14 71.5 2.4
 2 -4 -13 18.98 0.93
 -2 -4 13 16.11 1.01
 -2 4 13 16.76 1.13
 -2 -4 13 18.31 1.31
 -2 4 13 17.21 0.84
 -2 4 13 16.78 0.97
 2 4 -12 54.13 1.92
 -2 -4 12 55.43 4.2
 -2 -4 12 58.69 2.14
 -2 4 12 59.73 2.07
 -2 -4 12 64.01 2.55
 -2 4 12 51.82 3.93
 -2 4 12 56.98 2.3
 -2 -4 12 57.75 3.04
 2 -4 -12 63.12 1.94
 -2 -4 11 85.96 3.02
 2 -4 -11 80.96 2.15
 -2 -4 11 81.73 3.68
 -2 -4 11 76.57 2.51
 2 -4 -11 80.31 2.32
 -2 -4 11 71.76 4.71
 -2 4 11 82.07 5.32
 -2 4 11 79.26 4.79
 2 4 -11 75.91 2.41
 2 4 -10 257.69 5.86
 2 4 -10 247.36 8.79
 -2 4 10 266.22 10.16
 2 -4 -10 275.54 5.68
 -2 -4 10 278.94 6.51
 2 -4 -10 270.38 5.49
 -2 4 10 271.53 9.36
 -2 4 10 261.63 9.61
 -2 -4 10 275.54 7.63
 -2 -4 10 253.78 9.22
 -2 -4 9 189.98 4.98
 2 4 -9 187.59 4.58
 -2 4 9 199.33 8.07
 2 -4 -9 204.09 4.28
 2 -4 -9 205.02 4.4
 -2 4 9 198.1 7.46
 -2 4 9 186.37 8.09
 2 4 -9 189.34 7.33
 -2 -4 9 175.82 7.18
 2 4 -8 95.18 4.92
 -2 4 8 107.77 5.03
 -2 4 8 99.46 5.48
 2 4 -8 97.23 2.84
 -2 -4 8 96.32 4.7
 -2 -4 8 102.66 3.12
 -2 -4 7 14.41 1.67
 2 -4 -7 16.35 0.84
 -2 4 7 13.79 2.04
 -2 4 7 14.23 1.15
 -2 -4 7 14.33 0.99
 2 4 -7 14.59 0.94
 -2 4 7 15.19 2.04
 -2 -4 6 304.33 8.44
 -2 -4 6 307.87 6.7
 -2 4 6 319.53 9.99
 2 4 -6 312.03 6.66
 -2 4 6 313.82 7.15
 2 -4 -6 337.39 6.38
 -2 4 5 282.37 8.86
 -2 4 5 265.2 6.26
 2 4 -5 275.37 5.91
 2 -4 -5 284.95 5.64
 -2 4 4 30.1 1.28
 2 -4 -4 28.73 1.14
 -2 4 4 29.59 1.44
 -2 4 4 30.12 2.49
 -2 4 3 14.4 0.95
 -2 4 3 15.11 0.87
 -2 4 2 554.38 10.4
 -2 4 1 1348.5 23.35
 2 4 -1 1308.67 23.35
 -2 4 0 174.13 3.82
 2 4 0 172.54 3.89
 2 4 1 47.26 1.65
 -2 4 -1 49.16 1.71
 -2 4 -1 51.84 2.84
 -2 4 -2 171.78 5.92
 -2 4 -2 185.92 4.18
 2 4 2 173.59 4.07
 2 -4 2 176.2 4.18
 -2 4 -3 40.26 2.67
 2 -4 3 39.84 1.55
 2 4 3 38.22 1.51
 2 -4 3 38.34 1.56
 2 -4 3 35.79 1.5
 -2 4 -4 38.03 2.69
 2 -4 4 38.05 1.58
 2 -4 4 37.83 1.43
 2 4 4 34.51 1.51
 2 -4 4 36.38 1.56
 2 4 5 17.65 1.08
 -2 4 -5 19.7 2.02
 2 -4 5 17.28 1.09
 2 -4 5 17.75 1.08
 2 -4 5 16.78 0.98
 -2 4 -5 16.82 1.05
 2 -4 6 10.32 0.82
 -2 4 -6 12.18 1.66
 2 -4 6 11.04 0.91
 2 4 6 8.89 0.81
 -2 4 -6 11.72 0.91
 2 -4 6 12.3 0.96
 -2 -4 -7 58.23 1.67
 2 4 7 59.96 2.04
 2 -4 7 59.72 2.32
 -2 4 -7 56.01 2.16
 2 -4 7 61.48 2.29
 -2 4 -7 64.62 3.98
 2 -4 7 59.85 2.13
 2 -4 7 62.44 3.16
 2 4 7 59.26 2.15
 -2 4 -8 173.71 4.51
 2 -4 8 167.66 5.82
 2 -4 8 177.46 4.65
 -2 -4 -8 169.07 3.73
 2 4 8 172.49 4.34
 2 4 8 181.77 4.3
 2 -4 8 178.51 4.77
 2 -4 8 177.62 4.47
 2 -4 9 93.57 3.14
 2 4 9 91.73 2.86
 -2 4 -9 96.42 3.04
 2 -4 9 95.04 3.24
 2 4 9 96.04 2.81
 2 -4 9 89.99 2.94
 2 -4 9 91.25 4.14
 2 4 10 371.03 7.64
 2 -4 10 354.72 7.82
 -2 4 -10 338.71 10.84
 2 -4 10 348.65 8.03
 2 -4 10 350.35 9.64
 2 -4 10 348.83 10.24
 2 4 10 361.6 7.49
 -2 4 -10 360.95 7.79
 2 4 10 357.86 7.41
 2 -4 10 372.31 8.23
 2 -4 11 46.4 2.13
 2 4 11 46.81 1.74
 -2 4 -11 48.73 1.99
 2 -4 11 50.05 2.06
 2 4 11 47.25 1.79
 2 -4 11 47.3 2.94
 2 -4 11 41.92 3.07
 -2 4 -11 43.41 3.37
 -2 4 -12 66.96 2.29
 2 -4 12 66.11 2.4
 2 -4 12 63.56 2.34
 2 4 12 68.96 2.09
 2 -4 12 68.41 2.55
 2 -4 13 121.41 3.27
 -2 4 -13 115.6 3.16
 2 4 13 123.32 2.95
 2 -4 13 126.13 3.57
 2 -4 13 125.41 3.38
 2 -4 14 30.35 1.2
 2 4 14 31.99 1.06
 2 -4 14 29.32 1.36
 -2 4 -14 28.91 1.19
 2 -4 14 29.76 1.31
 2 -4 15 0.37 0.28
 2 -4 15 0.84 0.34
 2 -4 15 0.53 0.28
 2 -4 16 0.5 0.17
 -2 -6 14 76.05 1.72
 -2 -6 14 69.9 1.56
 -2 -6 13 38.25 1.32
 -2 -6 13 38.42 1.4
 2 -6 -13 38.06 1.06
 -2 6 13 35.12 1
 -2 6 13 40.5 1.34
 -2 6 12 6.94 0.64
 -2 6 12 7.17 0.63
 -2 -6 12 6.33 0.6
 2 -6 -12 6.99 0.49
 -2 6 12 8.15 0.54
 -2 -6 12 6.69 0.68
 -2 -6 12 5.09 0.47
 -2 6 11 11.24 0.83
 -2 -6 11 11.28 0.9
 -2 -6 11 8.87 0.64
 -2 6 11 9.64 0.82
 -2 -6 11 10.49 0.8
 -2 6 11 10.72 0.75
 2 -6 -11 11.49 0.67
 -2 6 10 43.6 1.77
 2 -6 -10 44.28 1.48
 -2 6 10 41.74 1.85
 -2 -6 10 39.82 1.64
 -2 6 10 41.03 1.64
 -2 -6 10 40.2 1.78
 2 -6 -10 43.18 1.28
 2 -6 -9 42.28 1.36
 -2 6 9 41.17 1.95
 2 -6 -9 42.39 1.5
 -2 -6 9 39.78 1.8
 -2 6 9 39.85 1.76
 -2 -6 9 37.1 1.59
 -2 -6 8 30.28 1.4
 -2 -6 8 32.37 1.62
 -2 6 8 31.23 1.57
 2 -6 -8 33.44 1.34
 -2 6 8 32.36 1.81
 -2 -6 7 8.18 0.72
 -2 6 7 9.54 1.02
 -2 6 7 8.41 0.86
 -2 -6 7 8.55 0.86
 2 -6 -6 25.99 1.2
 -2 6 6 25.48 1.41
 -2 -6 6 24.63 1.37
 -2 6 6 21.56 1.56
 2 -6 -5 166.47 3.94
 2 6 -5 171.12 4.21
 -2 6 5 169.92 4.32
 -2 -6 5 156.97 4.17
 -2 6 5 160.16 4.72
 -2 6 4 40.28 1.73
 2 -6 -4 38.37 1.54
 -2 6 4 33.12 1.88
 -2 -6 4 34.79 1.56
 2 6 -4 39.81 1.64
 -2 -6 3 7.67 0.71
 2 -6 -3 8.03 0.69
 2 -6 -3 8.18 0.75
 -2 6 3 8.24 0.97
 2 6 -2 111.41 3.21
 2 -6 -2 115.45 3.03
 -2 6 2 111.99 3.6
 2 6 -1 78 2.59
 -2 6 1 84.66 2.95
 2 -6 -1 81.06 2.47
 -2 6 0 36.32 1.84
 2 6 0 35.8 1.66
 2 -6 0 37.72 1.59
 2 -6 1 82.27 2.57
 2 6 1 74.93 2.6
 2 -6 2 49.05 1.94
 2 6 2 46.33 1.96
 2 6 2 48.4 1.92
 -2 -6 -2 46.25 1.61
 2 6 3 63.33 2.36
 2 6 3 69.6 2.38
 -2 -6 -3 63.67 1.89
 2 -6 3 64.51 2.11
 2 -6 3 66.1 2.35
 2 6 4 18.85 1.2
 2 6 4 20.75 1.25
 2 -6 4 19.46 1.11
 2 -6 4 18.75 1.24
 2 6 5 14.19 1
 2 6 5 14.17 1.04
 2 -6 5 14.12 1.07
 2 -6 5 13.6 0.95
 -2 -6 -6 8.77 0.61
 2 -6 6 9.85 0.86
 2 -6 6 8.64 0.8
 2 6 6 8.36 0.83
 2 -6 6 10.15 0.93
 2 6 6 8.09 0.75
 -2 -6 -7 49.98 1.5
 2 -6 7 48.54 1.93
 2 -6 7 51.66 1.99
 2 -6 7 49.94 2.06
 2 6 7 51.74 2.01
 2 6 7 52.01 1.82
 2 6 8 2.68 0.44
 2 -6 8 2.82 0.53
 2 -6 8 2.62 0.56
 2 -6 8 3.68 0.56
 2 6 8 2.6 0.53
 2 6 9 14.12 0.95
 2 6 9 14.13 0.89
 2 -6 9 12.17 0.89
 2 -6 9 12.7 0.96
 2 -6 9 14.11 0.95
 2 -6 10 15.24 0.94
 2 6 10 16.13 0.87
 2 6 10 15.83 0.93
 2 -6 10 15.08 0.94
 2 6 11 15.22 0.76
 2 -6 11 14.14 0.84
 2 6 11 14.19 0.78
 2 -6 11 14.28 0.84
 2 -6 12 22.15 0.93
 2 6 12 22.4 0.8
 2 -6 12 22.88 0.91
 2 -6 13 8.34 0.45
 -2 -8 8 28.38 0.85
 2 -8 -7 18.76 0.63
 2 -8 -6 66.18 1.58
 2 -8 -5 5.85 0.42
 -2 -8 5 5.67 0.44
 2 -8 -5 5.97 0.37
 -2 -8 4 3.55 0.38
 2 -8 -4 3.77 0.37
 2 -8 -3 11.88 0.48
 2 -8 -3 13.66 0.64
 -2 -8 3 12.17 0.63
 2 -8 -2 38.78 1.2
 2 -8 -2 35.52 1.02
 -2 -8 2 36.81 1.15
 2 -8 -1 60.05 1.65
 -2 -8 1 58.12 1.51
 2 -8 0 33.1 1.14
 -2 -8 0 31.36 0.94
 2 -8 1 1.91 0.35
 2 -8 2 4.65 0.36
 2 -8 2 4.84 0.45
 2 -8 3 1.42 0.25
 2 -8 3 1.54 0.31
 -2 -8 -3 1.12 0.2
 2 -8 4 5.43 0.39
 2 -8 5 21.77 0.73
 2 8 5 22.27 0.8
 2 8 6 5.92 0.38
 2 -8 6 5.55 0.31
 2 -8 6 4.64 0.32
 2 -8 6 5.24 0.34
 -3 1 20 1.45 0.25
 -3 -1 20 1.47 0.27
 -3 -1 20 1.37 0.24
 -3 1 20 1.53 0.23
 -3 -1 19 34.78 1.34
 -3 1 19 34.46 1.32
 -3 1 19 31.03 1.29
 -3 -1 19 34.82 1.35
 3 -1 -19 34.21 1.24
 -3 -1 18 25.45 1.33
 -3 -1 18 27.48 1.34
 -3 1 18 26.17 1.29
 -3 1 18 25.69 1.35
 3 -1 -18 27.02 1.24
 3 1 -18 26.47 1.23
 -3 -1 17 12.82 1
 -3 1 17 12.26 0.99
 -3 -1 17 11.41 0.9
 -3 1 16 34.42 1.72
 -3 -1 16 34.25 1.72
 3 1 -15 18.18 1.09
 -3 1 15 29.35 1.6
 -3 -1 15 29.44 1.61
 -3 -1 15 25.24 2.98
 -3 1 15 31.11 1.54
 -3 -1 15 25.54 2.46
 -3 1 15 24.51 2.9
 3 1 -15 29.4 2.81
 -3 1 15 23.49 2.7
 -3 -1 15 29.86 3.06
 3 -1 -15 30.43 2.83
 3 1 -14 202.64 4.61
 -3 -1 14 239.78 7.67
 -3 1 14 211.94 8.57
 -3 -1 14 232.89 8.61
 -3 -1 14 232.36 5.31
 -3 1 14 242.22 5.13
 3 -1 -14 237.93 8.1
 3 1 -14 224.59 7.96
 3 -1 -14 227.16 4.62
 -3 -1 13 63.25 4.23
 3 -1 -13 65.75 3.96
 -3 -1 13 66.69 3.66
 -3 1 13 62.14 4.36
 -3 -1 13 68.65 2.49
 -3 1 13 68.63 2.36
 3 1 -13 61.84 3.87
 3 1 -13 69.15 2.23
 3 -1 -13 63.67 2.04
 -3 1 12 49.84 3.32
 3 -1 -12 52.48 1.72
 -3 -1 12 55.02 3.13
 -3 -1 12 49.74 3.55
 3 1 -12 45.25 2.44
 -3 -1 12 54.74 2.09
 -3 1 12 53.34 2.01
 3 -1 -12 51.52 3.3
 3 1 -12 50.11 3.31
 -3 -1 11 245.07 8.24
 3 1 -11 236.46 7.64
 3 -1 -11 247.68 7.7
 -3 1 11 239.19 5.42
 -3 -1 11 250.33 5.55
 -3 1 11 246.92 5.36
 -3 1 11 241.59 7.74
 -3 -1 11 239.85 5.13
 3 -1 -11 244.49 4.98
 -3 -1 10 241.34 5.6
 -3 1 10 250.94 6.78
 3 -1 -10 266.93 7.71
 -3 1 10 243.27 7.61
 -3 1 10 243.86 5.36
 3 -1 -10 252.03 5.03
 3 1 -10 237.47 6.33
 3 1 -10 252.69 7.6
 -3 -1 9 31.6 1.4
 3 1 -9 27.17 1.64
 3 -1 -9 33.93 2.31
 -3 1 9 31.33 2.26
 3 1 -9 32.45 2.26
 -3 -1 8 87.83 2.44
 3 1 -8 86.55 2.98
 -3 1 8 78.98 3.56
 -3 1 8 87.61 3.01
 3 1 -8 85.14 3.55
 -3 -1 8 79.69 2.72
 3 -1 -8 96.22 3.7
 -3 -1 7 130.68 3.49
 3 -1 -7 135.85 4.33
 3 1 -7 121.68 3.64
 -3 1 7 129.81 3.57
 3 1 -7 129.02 4.29
 -3 1 6 1093.65 19.57
 -3 -1 6 1088.95 19.62
 3 -1 -6 1137.9 20.7
 3 1 -6 1122.66 20.77
 3 1 -5 107.86 3.04
 3 -1 -5 116.2 3.44
 3 1 -5 115.34 3.49
 -3 1 5 114.24 2.68
 3 1 -4 114.88 3.28
 3 1 -4 107.34 2.94
 3 -1 -3 439.68 8.65
 3 1 -3 427.61 8.65
 3 -1 -3 427.97 7.48
 3 -1 -2 35.5 1.56
 3 1 -2 34.6 1.55
 3 1 -1 1174.21 21.34
 3 -1 -1 1234.08 21.51
 3 -1 -1 1163.71 20.25
 3 -1 -1 1195.85 20.59
 3 1 -1 1168.51 21.41
 3 -1 -1 1225.41 21.32
 3 -1 0 1706.1 30.03
 3 -1 0 1755.85 29.85
 3 -1 0 1692.69 30.85
 3 1 0 1754.74 30.93
 3 -1 0 1760.55 30.68
 3 1 0 1760.05 30.76
 -3 1 0 1730.53 29.47
 3 -1 1 386.2 8.25
 3 -1 1 398.52 7.65
 3 -1 1 377.5 7.65
 3 1 1 384.33 8.32
 3 -1 2 98.68 3.21
 3 1 2 97.6 3.24
 3 -1 3 62.07 2.6
 3 1 3 56.11 2.55
 3 -1 3 56.59 2.67
 3 -1 3 64.03 2.33
 3 -1 3 61.28 2.18
 3 1 4 106.32 3.4
 3 -1 4 123.19 4.26
 3 1 4 109.37 3.6
 3 -1 4 120.84 3.33
 3 -1 4 111.85 3.49
 3 1 5 171.09 5.24
 3 -1 5 179.97 5.14
 3 -1 5 171.99 5.81
 3 1 5 176.13 5.06
 3 1 5 179.49 5.79
 3 -1 5 185.55 4.76
 3 1 6 137.52 5.36
 3 1 6 130.45 4.52
 3 -1 6 134.14 4.66
 3 1 6 131.78 4.86
 3 -1 6 131.21 3.3
 3 -1 6 139.76 4.26
 3 1 7 575.18 13.27
 3 1 7 597.26 14.07
 3 -1 8 127.93 3.59
 3 1 8 123.17 3.57
 3 1 8 128.64 5
 3 1 8 122.4 3.29
 3 -1 8 137.64 3.49
 3 1 8 121.05 3.24
 3 1 8 122.18 3.01
 3 1 8 131.17 5.59
 3 1 9 52.93 3.22
 3 -1 9 56.64 2.1
 3 1 9 56.7 2.06
 3 1 9 60.48 3.92
 3 1 9 55.11 1.78
 3 -1 9 57.08 2.28
 3 1 9 56.74 2.29
 3 1 10 204.69 8.08
 3 -1 10 204.69 5.26
 3 -1 10 189.62 5.06
 3 1 10 207.49 5.32
 3 1 10 196.87 4.43
 3 1 10 195.55 4.9
 3 -1 10 193.12 4.89
 3 -1 10 198.28 8.66
 3 1 10 178.25 6.65
 3 1 11 197.25 4.38
 3 -1 11 189.18 8.58
 3 1 11 205.05 5.36
 3 1 11 201.15 8.77
 3 -1 11 200.89 8.57
 3 1 11 197.81 4.94
 3 -1 11 199.51 4.89
 3 -1 11 205.05 5.3
 3 -1 11 206.4 7.8
 3 -1 11 189.44 5.11
 3 -1 12 154.01 4.33
 3 -1 12 153.37 7.49
 3 -1 12 145.63 4.18
 3 1 12 140.7 3.95
 3 1 12 140.63 7.29
 3 1 12 151.1 4.36
 3 -1 12 149.64 3.84
 3 -1 13 10.97 2.07
 3 -1 13 10.86 0.85
 3 1 13 10.93 2.05
 3 1 13 11.21 1.07
 3 -1 13 13.35 1.17
 3 1 13 12.11 0.98
 3 -1 13 10.76 1.03
 3 1 14 23.63 1.3
 3 -1 14 24.15 1.44
 3 -1 14 25.68 1.47
 3 1 14 23.23 1.43
 3 -1 15 2.11 0.49
 3 1 15 1.53 0.48
 3 -1 15 1.77 0.47
 3 1 15 1.54 0.41
 3 1 15 -0.07 2.38
 3 1 16 0.46 0.33
 3 -1 16 0.16 0.3
 3 -1 16 0.6 0.35
 3 -1 17 1.92 0.33
 3 1 17 2.1 0.33
 3 -1 17 1.53 0.31
 -3 -3 19 12.14 0.56
 -3 3 19 0.18 1.43
 -3 -3 18 6.57 0.57
 -3 -3 18 6.65 0.49
 -3 -3 18 5.57 0.54
 -3 -3 17 27.83 1.12
 -3 -3 17 31.03 1.27
 -3 3 17 29.32 1.2
 -3 -3 17 31.94 1.43
 -3 -3 16 6.56 0.68
 -3 3 16 6.16 0.7
 3 -3 -16 6.07 0.57
 -3 -3 16 5.47 0.62
 -3 3 16 6.19 0.66
 -3 3 15 53.71 1.84
 3 -3 -15 55.13 1.58
 -3 3 15 45.73 1.67
 -3 -3 15 46.86 1.7
 -3 -3 15 54.91 1.88
 3 -3 -15 52.32 1.6
 -3 3 15 56.68 1.96
 -3 -3 14 108.84 3.28
 3 3 -14 111.14 3.03
 3 -3 -14 114.83 2.96
 -3 -3 14 110.2 5.19
 -3 3 14 103.93 5.85
 -3 3 14 98.05 5.83
 -3 3 14 109.33 3.28
 -3 -3 14 103.1 6.02
 -3 -3 13 35.79 3.54
 -3 3 13 36.12 1.8
 3 -3 -13 38.14 1.49
 3 3 -13 31.6 2.72
 -3 -3 13 36.8 1.73
 3 -3 -13 31.88 2.68
 -3 3 13 36.55 3.42
 -3 3 12 478.92 13.99
 3 3 -12 464.58 12.58
 3 -3 -12 479.61 9.21
 -3 -3 12 482.18 9.89
 -3 3 12 480.26 14.21
 -3 3 12 514.2 10.24
 3 -3 -12 512.65 9.46
 3 -3 -12 477.22 12.48
 -3 -3 12 509.77 14.8
 -3 -3 11 29.4 1.92
 3 -3 -11 27.54 1.14
 3 -3 -11 28.7 1.24
 -3 3 11 26.34 1.55
 -3 3 11 30.15 2.92
 3 -3 -11 24.22 2.16
 3 3 -11 27.52 1.45
 3 3 -11 28.8 2.39
 -3 3 11 29.07 3.07
 -3 -3 11 26.27 1.35
 3 3 -11 23.53 2.25
 -3 -3 10 42.66 1.71
 3 -3 -10 48.71 1.56
 3 3 -10 44.7 2.96
 -3 3 10 47.8 2.09
 3 -3 -10 48.46 1.63
 -3 3 10 47.57 3.74
 3 -3 -10 48.56 2.92
 3 3 -10 47.06 2.96
 -3 3 10 49.44 3.59
 3 3 -10 48.98 1.95
 3 3 -9 79.87 3.99
 -3 3 9 87.49 4.81
 -3 3 9 83.96 2.91
 3 3 -9 80.27 3.8
 3 -3 -9 87.73 2.34
 -3 3 9 89.57 5.02
 3 -3 -9 87.95 2.27
 3 3 -9 93.04 2.79
 3 -3 -9 87.36 3.79
 3 3 -8 41.46 1.66
 3 3 -8 35 2.25
 -3 3 8 40.54 3.13
 -3 3 8 34.38 1.69
 3 -3 -8 36.26 1.28
 3 -3 -8 32.16 2.13
 3 3 -8 35.42 2.52
 -3 3 7 63.2 3.74
 3 -3 -7 62.13 2.78
 3 3 -7 61.78 2.82
 3 3 -7 55.94 3.13
 -3 3 7 59.99 2.2
 3 3 -7 63 1.7
 3 3 -6 142.9 4.41
 3 -3 -6 155.32 4.53
 -3 3 6 158.9 5.87
 3 -3 -5 449.83 9.49
 3 3 -5 428.86 9.35
 -3 3 5 452.15 11.14
 3 3 -4 128.62 3.66
 -3 3 4 140.72 4.9
 3 -3 -4 141.23 3.82
 3 3 -3 11.01 0.8
 3 -3 -3 10.67 0.8
 3 -3 -2 361.96 7.25
 -3 3 2 371.17 8.57
 3 3 -2 385.7 6.84
 -3 3 2 367.77 6.83
 -3 3 1 2.36 0.33
 -3 3 1 2.18 0.54
 3 3 -1 2.97 0.36
 3 3 0 72.54 1.88
 -3 3 0 71.9 2.85
 -3 3 0 72.42 1.78
 -3 3 -1 600.47 12.29
 3 3 1 569.64 10.52
 3 3 2 589.83 12.11
 3 -3 2 601 11.88
 3 -3 3 402.07 9.03
 3 3 3 401.87 9.28
 3 3 4 38.39 2.24
 3 -3 4 37.17 2.07
 -3 3 -4 43.39 2.61
 3 -3 5 172.81 5.48
 3 -3 5 168.65 4.12
 3 -3 5 187.73 5.39
 3 -3 5 175.71 4.23
 3 3 5 178.21 5.8
 3 -3 5 184.33 4.34
 3 -3 6 18.49 1.74
 3 -3 6 16.41 1.1
 3 3 6 17.99 0.98
 3 -3 6 16.67 1.51
 3 -3 6 17.99 1.06
 3 3 6 19.18 0.93
 3 3 6 16.26 1.71
 3 3 7 11.42 0.81
 3 3 7 11.69 0.78
 3 3 7 10.99 1.55
 3 -3 7 12.16 1.4
 3 3 7 12.77 0.84
 3 -3 7 13.45 0.98
 3 3 7 11.28 0.81
 3 -3 7 13.29 1.58
 3 -3 8 199.69 4.96
 3 3 8 200.94 4.67
 3 3 8 198.36 4.74
 3 3 8 197.22 7.48
 3 -3 8 203.17 6.91
 3 3 8 201.88 4.62
 3 -3 8 188.19 4.58
 3 -3 8 193.87 7.01
 3 -3 8 210.46 6.46
 3 -3 9 137 4.02
 3 -3 9 131.95 5.83
 3 3 9 139.13 3.73
 3 -3 9 127.31 3.55
 3 3 9 130.05 6.19
 3 -3 9 131.66 3.85
 3 -3 9 132.93 5.1
 3 -3 9 135 5.61
 3 3 9 134.25 3.43
 3 3 9 136.58 3.54
 3 -3 10 180.18 6.8
 3 -3 10 167.26 6.97
 3 3 10 175.09 4.16
 3 3 10 173.29 7.48
 3 -3 10 164.38 4.33
 -3 3 -10 169.2 6.88
 3 3 10 183.05 4.36
 3 3 10 175.35 4.5
 3 -3 10 173.03 4.71
 3 -3 10 174.16 4.8
 3 -3 11 421.58 9.01
 3 -3 11 457.49 9.58
 3 3 11 433.89 13.23
 3 -3 11 432.84 12.28
 -3 3 -11 421.59 12.29
 3 -3 11 444.59 9.52
 3 3 11 460.16 8.76
 3 3 11 438.91 9.17
 -3 3 -11 412.44 11.81
 3 -3 12 129.96 3.77
 3 -3 12 126 3.45
 3 3 12 123.19 3.16
 3 3 12 126.51 3.51
 3 -3 12 122.82 3.79
 3 -3 12 124.3 3.42
 3 -3 12 118.89 5.59
 3 -3 12 130.9 3.83
 3 -3 13 51.15 2
 3 3 13 48.8 1.8
 3 -3 13 49.49 2.08
 3 -3 13 50.59 1.81
 3 -3 13 46.7 1.68
 3 -3 13 51.55 2.11
 3 3 13 49.89 1.63
 3 -3 14 22.13 1.03
 -3 3 -14 20.36 1.08
 3 -3 14 21.84 1.24
 3 -3 14 20.98 1.12
 3 -3 14 21.32 1.23
 3 -3 15 19.21 1.03
 3 -3 15 17.44 0.83
 3 -3 15 16.36 0.94
 3 -3 15 16.62 0.74
 -3 3 -15 17.87 0.86
 3 -3 16 16.81 0.79
 3 -3 16 12.53 0.68
 -3 -5 16 1.96 0.33
 -3 5 15 43.17 1.46
 -3 -5 15 47.99 1.64
 3 -5 -15 45.08 1.27
 -3 -5 15 45.27 1.62
 -3 5 15 43.6 1.47
 -3 5 14 4.06 0.54
 3 -5 -14 4.03 0.43
 -3 -5 14 3.46 0.48
 -3 5 14 3.89 0.53
 -3 -5 14 4.21 0.6
 -3 -5 13 11.09 0.93
 -3 5 13 10.68 0.85
 3 -5 -13 11.44 0.72
 -3 5 13 10.75 0.86
 -3 -5 13 10.23 0.81
 -3 5 13 10.66 0.64
 3 -5 -12 9.75 0.61
 3 -5 -12 9.62 0.71
 -3 -5 12 8.66 0.78
 -3 -5 12 9.7 0.94
 -3 5 12 9.23 0.86
 -3 5 12 9.34 0.88
 3 -5 -11 24.31 1.05
 3 -5 -11 23.73 1.13
 -3 -5 11 23.37 1.42
 -3 -5 11 22.83 1.27
 -3 5 11 22.52 1.35
 -3 -5 10 6.81 0.81
 3 -5 -10 6.6 0.61
 -3 5 10 5.77 0.76
 3 -5 -10 8.42 0.72
 -3 5 10 6.56 1.57
 -3 -5 10 5.79 0.68
 -3 5 9 103.06 5.73
 3 -5 -9 107.77 2.82
 -3 -5 9 94.4 2.88
 -3 5 9 102.64 3.19
 -3 -5 9 102.25 3.19
 -3 5 8 81.85 2.75
 -3 5 8 79.73 4.99
 -3 -5 8 82.65 2.71
 -3 5 7 274.12 6.3
 3 -5 -7 286.73 5.85
 -3 5 7 294.23 10.09
 -3 -5 7 265.05 6.11
 -3 5 6 11.16 0.94
 3 -5 -6 12.42 0.84
 -3 5 6 11.03 1.92
 -3 5 5 105.61 3.57
 3 -5 -5 113.34 2.97
 3 -5 -5 113.09 2.9
 -3 5 5 114.5 5.65
 -3 5 5 113.76 3.19
 -3 5 4 259.08 5.69
 -3 5 4 257.81 6.22
 3 -5 -4 254.82 5.49
 3 -5 -4 248.39 5.42
 -3 5 4 261.78 8.86
 3 5 -3 17.61 1.1
 -3 5 3 16.2 2
 -3 5 3 17.27 1.04
 3 -5 -3 17.5 0.99
 -3 5 3 17.7 1.26
 -3 5 2 89.14 2.58
 3 5 -2 88.86 2.7
 -3 5 2 90.68 3
 3 -5 -2 88.74 2.57
 -3 5 2 86.62 4.37
 3 -5 -1 25.51 1.26
 3 5 -1 27.45 1.33
 3 -5 0 109.44 3.05
 3 5 0 107.76 2.98
 3 5 0 117.15 3.12
 -3 5 -1 41 1.79
 3 -5 1 41.26 1.73
 3 5 1 41.81 1.68
 3 -5 1 41.03 1.6
 3 -5 2 3.3 0.54
 3 5 2 4.95 0.63
 3 -5 2 3.95 0.59
 3 -5 2 3.87 0.61
 -3 5 -2 4.21 0.64
 3 5 3 49.24 1.95
 -3 5 -3 56.75 2.19
 3 -5 3 54.81 2.11
 3 -5 3 53.08 2
 -3 5 -3 55.48 3.61
 3 -5 3 60.06 2.15
 3 5 3 54.59 2.04
 3 5 4 15.9 1.04
 3 -5 4 17.42 1.15
 -3 5 -4 17.17 1.19
 3 -5 4 16.6 1.1
 3 -5 4 16.39 1.15
 3 5 4 15.69 1.08
 -3 5 -4 17.06 2.06
 3 -5 5 99.01 3.15
 3 5 5 102.28 3.13
 3 -5 5 107.49 3.26
 -3 5 -5 103.91 5.32
 3 5 5 109.11 2.85
 3 -5 5 111.1 3.36
 3 5 5 102.2 3
 3 5 6 65.12 2.22
 3 5 6 70.6 2.48
 3 -5 6 69.85 2.53
 -3 5 -6 65.66 4.24
 3 -5 6 67.51 2.5
 -3 5 -7 56.55 4.03
 3 5 7 64.66 2.39
 3 5 7 60.15 2.09
 3 -5 7 62.81 2.44
 3 -5 7 66.78 2.47
 3 -5 7 67.17 3.48
 3 -5 7 61.98 2.2
 3 -5 8 6.54 1.23
 3 -5 8 6.84 1.26
 -3 5 -8 3.93 1.28
 3 -5 8 5.96 0.69
 3 -5 8 6 0.82
 3 -5 8 6.45 0.79
 3 5 8 6.56 0.78
 3 -5 8 5.26 0.75
 3 5 8 6.74 0.65
 -3 5 -8 5.8 0.79
 3 5 9 2.67 0.52
 3 -5 9 2.13 0.61
 3 -5 9 2.37 0.6
 3 -5 9 1.94 0.56
 -3 5 -9 2.81 0.6
 3 -5 9 2.55 0.5
 3 -5 9 2.4 0.33
 3 5 9 1.88 0.52
 3 -5 10 21.67 1.18
 3 -5 10 23.24 1.37
 3 5 10 19.21 1.17
 3 -5 10 22.25 1.29
 -3 5 -10 21.83 1.28
 3 5 10 21.74 1.13
 3 -5 10 21.56 1.32
 3 5 11 258.69 5.38
 3 5 11 252.57 5.62
 3 -5 11 258.44 5.87
 -3 5 -11 256.72 5.72
 3 -5 11 261.36 5.86
 3 -5 11 260.24 5.7
 3 5 12 26.31 1.04
 3 -5 12 26.89 1.28
 3 5 12 25.33 1.12
 3 -5 12 24.38 1.12
 -3 5 -12 24.51 1.15
 3 -5 12 27.27 1.27
 3 5 13 25.08 0.88
 3 -5 13 25.11 1.1
 -3 5 -13 23.65 0.97
 3 -7 -11 12 0.51
 -3 7 11 11.36 0.63
 -3 -7 11 10.27 0.56
 -3 7 11 11.55 0.51
 3 -7 -10 1.06 0.27
 -3 7 10 0.65 0.3
 -3 -7 10 0.78 0.27
 -3 7 9 11.48 0.83
 3 -7 -9 11.67 0.64
 3 -7 -9 11.63 0.55
 -3 -7 9 10.92 0.68
 -3 7 8 9.2 0.81
 3 -7 -8 10.19 0.65
 3 -7 -8 9.72 0.57
 -3 -7 8 7.62 0.61
 -3 -7 7 12.38 0.75
 -3 7 7 12.67 1.01
 3 -7 -7 13 0.76
 -3 7 6 22.16 1.38
 -3 -7 6 21.14 0.97
 -3 7 5 24.92 1.5
 3 -7 -5 29.1 1.2
 -3 7 4 11.96 1.06
 3 -7 -4 14.04 0.86
 -3 7 3 43.17 2.04
 3 -7 -3 48.16 1.69
 -3 7 2 12.36 1.09
 3 -7 -2 13.33 0.88
 3 -7 -2 12.09 0.76
 -3 7 1 29.54 1.64
 3 -7 -1 29.56 1.33
 3 -7 -1 30.74 1.28
 -3 7 0 3.94 0.68
 3 -7 0 4.39 0.54
 3 -7 0 4.09 0.56
 -3 -7 0 3.85 0.45
 -3 -7 -1 37.1 1.23
 3 -7 1 37.79 1.53
 -3 7 -1 37.31 1.8
 3 -7 1 40.38 1.54
 -3 7 -2 34.85 1.71
 3 -7 2 33.13 1.41
 -3 7 -3 3.09 0.62
 3 -7 3 1.85 0.45
 -3 7 -4 14.31 1.04
 3 -7 4 15.46 0.95
 -3 -7 -4 13.83 0.63
 3 -7 5 0.37 0.26
 -3 7 -5 0.23 0.39
 3 -7 5 0.05 0.33
 3 -7 6 10.38 0.63
 3 -7 6 12.62 0.81
 3 -7 7 31.62 1.24
 -3 7 -7 30.58 1.3
 3 -7 7 31.42 0.99
 3 -7 7 29.24 1.06
 -3 7 -8 7.16 0.56
 3 -7 8 7.3 0.47
 3 7 8 9.17 0.58
 3 -7 8 8.23 0.59
 3 -7 8 7.81 0.47
 3 7 9 0.25 0.22
 3 -7 9 0.03 0.16
 3 -7 9 0.34 0.24
 3 7 10 42.25 1.03
 -4 0 20 24.67 0.96
 -4 0 20 20.74 0.91
 -4 0 19 3.34 0.54
 -4 0 19 4.5 0.55
 -4 0 18 0.5 0.4
 4 0 -18 0.29 0.36
 -4 0 17 91.62 2.7
 -4 0 17 0.25 3.11
 4 0 -16 10.63 1.82
 -4 0 16 9.5 1.84
 -4 0 16 9.8 0.98
 4 0 -16 7.57 0.69
 -4 0 15 59.99 4.39
 4 0 -15 56.48 3.93
 -4 0 15 61.84 2.41
 -4 0 14 354.96 10.96
 -4 0 14 362.87 6.36
 -4 0 14 343.17 8.85
 -4 0 14 379.88 6.93
 4 0 -14 361.29 10.35
 4 0 -13 49.45 3.48
 -4 0 13 54.49 3.11
 -4 0 13 49.25 1.89
 4 0 -13 51.64 1.7
 -4 0 12 52.72 2.86
 4 0 -12 50.54 1.63
 -4 0 12 51.21 1.86
 4 0 -12 50.66 1.74
 4 0 -12 50.08 3.34
 -4 0 11 1324.68 26.16
 4 0 -11 1358.79 23.34
 4 0 -11 1301.9 23.14
 -4 0 11 1290.36 23.55
 -4 0 11 1325.51 25.47
 -4 0 10 166.27 4.88
 4 0 -10 172.59 5.97
 -4 0 10 162.2 5.39
 4 0 -10 157.46 3.58
 -4 0 9 29.92 1.99
 4 0 -9 33.09 2.27
 4 0 -8 0.57 0.54
 4 0 -8 0.41 0.21
 4 0 -7 280.88 7.29
 4 0 -6 4.49 0.77
 4 0 -5 75.41 2.79
 4 0 -4 11.88 0.99
 4 0 -3 2437.16 42.91
 4 0 -2 3441.45 59.83
 4 0 -1 2230.29 39.64
 4 0 0 287.86 6.92
 4 0 1 599.8 12.74
 4 0 1 652.03 13.1
 4 0 2 1328.06 25.01
 4 0 3 1507.29 28.46
 4 0 4 135.91 4.58
 4 0 4 153.28 5.1
 4 0 5 3.66 0.85
 4 0 6 591.26 14.26
 4 0 6 561.94 14.01
 4 0 7 650.11 12.35
 4 0 7 637.92 15.87
 4 0 7 624.56 11.61
 4 0 8 143.3 6.47
 4 0 8 147.28 6.68
 4 0 8 142.08 3.41
 4 0 8 136.25 3.85
 4 0 8 146.1 4.04
 4 0 9 3.67 1.29
 4 0 9 3.07 0.63
 4 0 9 2.65 0.57
 4 0 9 5.33 2.93
 4 0 10 821.23 21.64
 4 0 10 809.17 16.6
 4 0 10 778.81 16.25
 4 0 11 175.5 4.8
 4 0 11 178.33 5.02
 4 0 11 177.27 8.31
 4 0 12 95 5.93
 4 0 12 95.55 3.35
 4 0 12 94.22 3.15
 4 0 12 106.19 5.64
 4 0 13 11.18 1.07
 4 0 13 11.12 0.96
 4 0 13 8.83 1.85
 4 0 14 1.01 0.51
 4 0 14 0.95 0.42
 4 0 15 -0.22 0.39
 4 0 15 -0.24 0.33
 4 0 16 0.16 0.28
 4 0 16 0.1 0.24
 4 0 17 2.04 0.29
 -4 -2 20 1.51 0.23
 -4 -2 19 23.21 0.96
 -4 -2 19 32.4 1.12
 -4 -2 19 25.07 0.98
 -4 2 19 29.9 1.1
 4 -2 -18 94.06 2.15
 -4 -2 18 88.5 2.26
 -4 2 18 79.54 2.17
 -4 -2 18 98.41 2.32
 4 2 -18 18.34 1.26
 -4 2 18 1.45 3.01
 -4 2 18 94.56 2.32
 -4 -2 18 85.55 2.24
 4 2 -17 73.92 2.26
 -4 -2 17 68.5 2.43
 -4 2 17 71.45 2.39
 -4 -2 17 75.38 2.41
 4 -2 -17 72.89 2.23
 4 2 -16 33.6 1.53
 -4 -2 16 32.58 1.61
 -4 2 16 34.94 1.64
 -4 2 16 32.98 1.66
 -4 2 15 22.13 2.83
 -4 -2 15 25.47 1.46
 4 2 -15 22.93 1.3
 -4 -2 15 27.53 3.13
 -4 -2 15 29.59 2.62
 -4 2 15 22.46 2.84
 -4 2 15 28.63 1.52
 4 -2 -15 27.52 1.29
 -4 2 15 29.67 1.6
 4 -2 -15 22.81 2.48
 4 2 -15 25.25 2.66
 -4 -2 14 69.35 3.92
 4 -2 -14 70.85 2.22
 -4 2 14 61.49 4.53
 4 -2 -14 69.37 4.23
 -4 2 14 64.89 4.7
 -4 -2 14 69.28 2.52
 4 2 -14 66.88 2.43
 -4 2 14 70.38 2.57
 4 2 -14 59.44 4.01
 4 2 -13 147.45 6.36
 -4 2 13 158.31 4.2
 -4 2 13 147.2 6.61
 4 -2 -13 155.57 3.73
 -4 -2 13 141.17 6.21
 -4 -2 13 149.57 4.13
 4 -2 -13 149.86 6.34
 4 2 -13 159.93 4.15
 -4 2 13 151.37 4.23
 4 -2 -12 11.22 1.65
 -4 2 12 12.64 0.98
 -4 -2 12 10.52 1.61
 4 -2 -12 12.46 0.82
 4 2 -12 10.83 1.7
 4 2 -12 12.09 0.95
 -4 -2 12 10.97 0.91
 4 2 -12 9.55 1.27
 -4 2 12 10.57 1.75
 4 2 -11 8.17 1.4
 4 2 -11 8.18 1.16
 4 -2 -11 8.91 0.69
 -4 2 11 8.51 0.82
 -4 -2 11 9.25 1.44
 4 2 -11 10.41 0.85
 4 -2 -11 9.78 1.52
 -4 -2 11 9.23 0.8
 4 -2 -11 10 0.68
 -4 2 11 7.81 1.53
 -4 2 10 25.98 2.44
 -4 -2 10 27.83 2.21
 4 2 -10 28.83 1.36
 -4 2 10 24.94 1.34
 4 2 -10 24.84 1.12
 4 -2 -10 26.53 1.11
 -4 -2 10 24.25 1.45
 4 -2 -10 27.11 1.09
 -4 -2 10 25.21 1.23
 4 2 -10 22.49 1.78
 4 -2 -10 28.51 2.29
 4 2 -10 27.26 2.29
 4 -2 -9 49.63 1.51
 4 2 -9 46.42 2.53
 4 -2 -9 48.17 2.82
 4 -2 -9 49.77 1.53
 -4 2 9 48.05 1.91
 4 2 -9 51.45 1.82
 4 2 -9 51.84 3.01
 -4 2 9 48.64 3.24
 4 -2 -8 127.72 4.62
 4 2 -8 127.43 4.73
 4 2 -8 119.49 4.24
 4 -2 -7 79.9 3.32
 4 2 -7 79.4 3.42
 4 2 -6 772.97 15.86
 4 -2 -6 803.65 15.88
 4 2 -6 772.76 13.83
 4 -2 -5 164.49 4.77
 4 2 -5 166.08 4.79
 4 2 -4 255.28 6.34
 4 -2 -4 262.56 6.4
 4 -2 -3 121.34 3.69
 4 2 -3 114.66 3.61
 -4 2 3 114.65 2.85
 -4 2 2 457.84 8.87
 4 -2 -2 452.6 9.62
 -4 2 2 467.41 9.33
 4 -2 -1 7.02 0.85
 -4 2 1 7.43 0.63
 4 2 -1 9.03 0.93
 4 -2 0 19.94 1.41
 4 -2 0 19.57 1.25
 4 2 0 20.61 1.33
 4 2 0 19.47 1.38
 4 2 1 102.2 3.52
 4 -2 1 104.31 3.42
 4 -2 1 107.53 3.19
 4 2 2 402.19 9.44
 4 -2 2 407.83 9.29
 4 -2 2 406.92 8.8
 4 -2 3 76.08 3.18
 4 2 3 70.35 3.19
 4 -2 4 165.32 5.03
 4 -2 4 160.2 5.36
 4 2 4 161.24 5.51
 4 2 5 101.65 4.54
 4 -2 5 110.01 4.51
 4 -2 5 108.6 4.16
 4 -2 5 114.54 3.98
 4 -2 6 231.7 7.44
 4 -2 6 218.23 6.81
 4 2 6 218.14 7.52
 4 -2 6 229.03 6.42
 4 2 6 208.96 4.65
 4 2 6 225.98 4.75
 4 -2 6 217.06 5.02
 4 -2 6 217.63 5.05
 4 2 7 146.86 3.59
 4 -2 7 147.98 3.87
 4 -2 7 157.27 4.05
 4 -2 7 166.47 6.45
 4 2 7 150.99 3.94
 4 -2 7 159.58 5.33
 4 2 7 160.3 6.61
 4 2 7 151.47 3.67
 4 -2 7 163.91 5.92
 4 -2 7 156.23 4.03
 4 -2 8 120.05 3.46
 4 2 8 122.47 3.54
 4 -2 8 131.91 6.02
 4 2 8 121.49 6.06
 4 2 8 118.07 3.08
 4 -2 8 126.38 3.62
 4 -2 8 120.89 3.53
 4 -2 8 122.76 5.38
 4 2 9 2.25 1.08
 4 -2 9 1.57 0.52
 4 2 9 0.65 0.44
 4 -2 9 0.72 0.46
 4 2 9 0.59 0.38
 4 -2 9 0.77 0.48
 4 -2 9 0.68 0.73
 4 -2 9 0.11 0.67
 4 2 10 83.56 2.46
 4 -2 10 79.25 5.04
 4 2 10 83.75 2.97
 4 -2 10 83.27 2.99
 4 2 10 81.86 2.59
 4 -2 10 81.09 2.83
 4 -2 10 88.05 4.82
 4 2 10 87.15 5.51
 4 -2 10 79.76 2.84
 4 2 11 276.84 5.59
 4 -2 11 257.6 9.04
 4 2 11 269.75 10.38
 4 -2 11 271.32 6.26
 4 -2 11 275.05 6.43
 4 2 11 266.69 5.78
 4 -2 11 272.11 6.14
 4 -2 11 267.36 5.62
 4 2 11 278.27 6.41
 4 -2 11 264.46 9.89
 4 -2 12 95.3 2.94
 4 2 12 91.53 5.7
 4 2 12 100.87 3.24
 4 -2 12 101.01 3.17
 4 2 12 98.26 2.78
 4 2 12 100.05 2.64
 4 -2 12 93.5 5.54
 4 -2 13 96.83 2.91
 4 -2 13 93.27 2.66
 4 2 13 96.62 2.96
 4 -2 13 97.58 2.94
 4 -2 14 20.31 1.14
 4 2 14 22.1 1.19
 4 -2 14 22.14 1.17
 4 -2 15 35.66 1.31
 4 2 15 34.7 1.31
 4 -2 16 30.53 0.99
 -4 2 -16 30.54 0.99
 -4 -4 18 10.45 0.54
 -4 -4 18 11.73 0.6
 -4 -4 17 8.51 0.59
 -4 -4 17 9.73 0.71
 -4 -4 16 18.23 1.1
 -4 -4 16 16.37 0.94
 4 -4 -16 17.44 0.83
 -4 -4 15 1.89 0.53
 4 -4 -15 1.62 0.37
 -4 4 15 1.72 0.38
 -4 4 14 31.15 1.57
 4 -4 -14 30.73 1.28
 -4 4 14 29.2 1.39
 -4 -4 14 26.46 1.58
 -4 4 13 17.72 2.52
 4 -4 -13 22.62 1.13
 -4 4 13 21.97 1.4
 -4 -4 13 22.3 1.47
 4 -4 -12 118.81 2.98
 4 -4 -12 123.31 3.13
 -4 4 12 116.18 6.15
 -4 4 12 117.86 3.73
 -4 4 12 109.4 5.74
 -4 4 12 116.7 6.44
 -4 -4 12 106.12 5.74
 -4 4 11 88.34 5.08
 -4 -4 11 85.47 3.63
 -4 4 11 90.83 5.64
 4 -4 -11 89.76 2.57
 4 -4 -11 92.6 2.52
 -4 4 11 90.63 3.25
 -4 -4 11 85.72 5.02
 4 -4 -10 21.94 1.11
 -4 -4 10 19.88 2.28
 -4 4 10 22.27 1.54
 -4 4 10 22.53 2.81
 4 -4 -10 20.8 1.05
 -4 4 9 152.37 4.52
 4 -4 -9 150.27 3.58
 -4 4 9 148.07 6.87
 -4 4 9 143.4 6.91
 -4 -4 9 137.97 5.92
 -4 4 8 72.3 2.8
 -4 4 8 68.37 4.43
 -4 4 8 71.79 4.55
 -4 4 7 20.59 1.39
 4 4 -7 21.09 1.13
 4 -4 -7 21.85 1.04
 -4 4 7 18.26 2.23
 4 -4 -6 12.69 0.79
 -4 4 6 12.83 1.05
 4 4 -6 12.13 0.85
 -4 4 6 11.23 1.68
 -4 4 5 68.93 2.45
 4 4 -5 65.23 2.12
 4 -4 -5 67.12 1.97
 4 -4 -5 66.52 1.98
 -4 4 5 61.17 3.57
 -4 4 5 63.44 2.05
 4 -4 -4 38.08 1.4
 4 4 -4 40.26 1.58
 -4 4 4 40.98 1.77
 -4 4 4 36.45 1.41
 4 -4 -4 40.64 1.45
 4 4 -3 97.65 2.72
 4 -4 -3 91.95 2.51
 -4 4 3 92.95 2.46
 -4 4 2 15.5 0.82
 4 4 -2 16.06 0.96
 4 4 -2 15.35 0.96
 4 -4 -2 15.3 0.89
 4 4 -1 69.6 2.17
 -4 4 1 62.92 2.05
 4 4 -1 68.87 2.17
 4 4 -1 66.19 1.92
 4 -4 -1 64.58 2.03
 4 -4 0 137.42 3.58
 4 4 0 163.35 3.86
 -4 4 0 151.62 5.16
 4 -4 0 149.8 3.73
 -4 4 0 154.13 3.76
 4 4 0 166.77 3.93
 4 4 0 155.43 3.59
 4 4 1 90.65 2.59
 -4 4 -1 84.56 3.75
 4 -4 1 85.45 2.53
 4 -4 1 74.14 2.36
 4 -4 1 79.25 2.45
 -4 4 -1 83.34 2.47
 4 4 1 82.03 2.33
 -4 4 -2 7.02 1.17
 -4 4 -2 7.46 0.73
 4 -4 2 7.04 0.68
 4 4 2 8.2 0.68
 4 -4 2 7.34 0.72
 -4 4 -3 148.32 3.71
 4 -4 3 136.49 3.58
 -4 4 -3 152.57 5.68
 4 4 3 144.95 3.56
 4 -4 3 130.87 3.67
 4 -4 3 144.3 3.77
 4 -4 4 135.32 3.59
 4 -4 4 124.57 4.72
 -4 4 -4 149.87 5.83
 4 -4 4 141.38 3.76
 4 -4 4 132.39 3.67
 4 4 4 134.13 3.5
 4 -4 4 139.9 3.77
 -4 4 -4 142.51 3.69
 4 4 5 26.26 1.23
 4 -4 5 26.79 1.47
 4 4 5 25.33 1.18
 4 -4 5 24.95 1.4
 4 -4 5 25.3 1.33
 4 -4 5 26.2 1.44
 -4 4 -5 24.49 2.35
 -4 4 -5 26.54 1.41
 4 -4 6 104.17 3.18
 4 -4 6 106.18 4.6
 4 4 6 104.13 2.88
 -4 4 -6 114.89 3.34
 4 -4 6 106.87 3.36
 -4 4 -6 108.02 5.27
 4 -4 6 111.77 3.38
 4 -4 6 106.81 3.29
 4 4 6 113.35 2.98
 4 -4 7 51.65 2.09
 4 4 7 52.4 1.85
 4 -4 7 53.11 3.09
 4 4 7 53.03 1.85
 -4 4 -7 50.06 3.66
 4 -4 7 53.79 2.28
 4 -4 7 46.03 3.03
 4 -4 7 50.03 2.12
 4 -4 7 51.54 2.19
 4 -4 8 11.24 1.09
 -4 4 -8 10.84 1.81
 4 -4 8 11.05 0.98
 4 -4 8 8.66 1.39
 4 -4 8 11.44 1.07
 4 -4 8 11.97 1.03
 4 -4 8 10.41 1.58
 4 4 8 11.55 0.9
 4 -4 8 9.91 0.62
 4 -4 9 85.27 4.12
 4 -4 9 86.74 4.45
 4 -4 9 92.67 3.13
 4 -4 9 90.2 2.97
 4 4 9 85.72 2.63
 4 -4 9 95.61 3.05
 -4 4 -9 93.02 5.06
 4 -4 10 6.35 0.77
 4 -4 10 6.09 0.74
 4 4 10 5.63 0.64
 -4 4 -10 6.74 0.79
 4 -4 11 119.67 3.41
 4 -4 11 112.6 3.15
 -4 4 -11 114.18 3.29
 4 4 11 114.3 2.97
 4 -4 11 113.12 3.41
 4 -4 12 192.36 4.41
 -4 4 -12 203.6 4.73
 4 4 12 206.86 4.4
 4 -4 12 204.91 4.85
 4 -4 12 213.81 4.89
 4 4 13 2.81 0.38
 4 -4 13 2.6 0.44
 -4 4 -13 1.93 0.4
 4 -4 13 2.74 0.46
 4 -4 14 4.93 0.48
 4 -4 14 3.61 0.44
 -4 4 -14 3.84 0.41
 4 -4 14 4.15 0.4
 -4 -6 15 33.8 0.96
 4 -6 -14 3.17 0.29
 -4 6 14 2.64 0.32
 -4 -6 14 3.38 0.39
 4 6 -14 2.36 0.35
 -4 -6 14 2.38 0.28
 4 -6 -13 2.3 0.31
 -4 -6 13 1.65 0.32
 -4 6 13 2.01 0.35
 -4 -6 13 2.11 0.4
 -4 6 13 2.21 0.36
 -4 -6 12 2.25 0.39
 4 -6 -12 2.64 0.38
 -4 6 12 2.25 0.41
 -4 -6 12 2.28 0.46
 -4 6 12 2.21 0.44
 -4 -6 11 2.85 0.45
 4 -6 -11 3.01 0.45
 -4 6 11 2.57 0.45
 -4 -6 11 2.33 0.5
 4 -6 -11 2.69 0.37
 -4 -6 10 51.63 1.98
 -4 -6 10 48.18 1.72
 -4 6 10 51.83 1.87
 4 -6 -10 53.91 1.64
 4 -6 -10 55.69 1.75
 4 -6 -9 14.71 0.84
 -4 -6 9 14.03 1.02
 4 -6 -9 14.77 0.89
 -4 6 9 12.4 0.92
 4 -6 -8 10.38 0.78
 -4 -6 8 9.17 0.82
 -4 6 8 9.7 0.82
 -4 6 7 75.39 4.61
 -4 6 7 83.63 2.62
 4 6 -7 88.4 2.87
 -4 -6 7 79.6 2.57
 4 6 -6 69.68 2.45
 4 -6 -6 67.24 2.11
 -4 6 6 56.08 3.95
 -4 6 6 63.69 2.23
 -4 -6 6 60.05 2.11
 4 -6 -5 8.12 0.73
 4 6 -5 7.48 0.8
 -4 6 5 8.41 0.77
 4 -6 -4 120.96 3.25
 4 -6 -4 125.71 3.23
 4 6 -4 126.13 3.53
 -4 6 4 114.13 3.86
 4 6 -3 49.36 1.97
 -4 6 3 51.06 2.33
 4 -6 -3 45.93 1.81
 4 -6 -3 49.29 1.84
 4 6 -2 33.81 1.58
 -4 6 2 34.7 1.89
 4 -6 -2 30.28 1.44
 4 -6 -2 34.31 1.52
 -4 6 1 80.51 2.98
 4 -6 -1 80.41 2.55
 4 -6 0 0.54 0.33
 4 -6 0 0.57 0.42
 4 -6 1 78.38 2.58
 4 -6 1 77.3 2.33
 4 -6 2 47.32 2.86
 4 -6 2 51.46 1.86
 4 -6 2 48.42 1.97
 4 6 3 150.81 3.66
 4 -6 3 137.92 5.27
 4 -6 3 143 3.73
 4 -6 3 143.32 3.92
 4 6 3 147.05 3.78
 4 -6 4 151.79 5.62
 4 6 4 169.54 3.91
 4 -6 4 166.13 4.13
 4 -6 4 162.88 4.25
 4 6 4 161.55 4.1
 4 6 5 44.59 1.77
 4 -6 5 44.46 1.8
 4 -6 5 47 1.92
 -4 6 -5 44.66 2
 4 -6 6 42.47 1.74
 4 6 6 42.52 1.69
 4 6 7 5.8 0.62
 4 -6 7 5.24 0.64
 4 -6 7 5.52 0.49
 4 6 8 9.47 0.73
 4 -6 8 6.42 0.45
 4 6 8 8.98 0.69
 4 -6 8 8.21 0.73
 4 -6 8 8.59 0.75
 4 -6 9 21.94 1.03
 4 -6 9 20.71 1.01
 4 -6 10 58.76 1.74
 4 6 10 62.59 1.69
 4 -6 10 59.68 1.82
 4 -6 11 59.4 1.51
 4 -6 11 56.43 1.6
 4 -8 -8 28.81 0.77
 -4 -8 7 5.78 0.34
 -4 8 7 5.81 0.42
 4 -8 -6 49.07 1.19
 -4 8 6 44.95 1.42
 4 -8 -6 51.18 1.26
 -4 -8 6 43.01 1.16
 -4 8 5 4.44 0.48
 -4 -8 5 4.12 0.33
 4 -8 -5 5.29 0.39
 -4 8 4 7.56 0.61
 -4 -8 4 6.29 0.37
 -4 8 3 1.27 0.39
 4 -8 -3 1.64 0.22
 4 -8 -2 12.37 0.53
 4 -8 -2 14.79 0.67
 -4 8 2 13.55 0.85
 4 -8 -1 17.55 0.75
 -4 8 1 16.94 0.95
 4 -8 -1 14.83 0.62
 4 8 -1 15.72 0.65
 4 -8 0 5.54 0.39
 -4 8 0 5.66 0.57
 4 -8 0 5.66 0.45
 4 -8 1 11.37 0.54
 -4 8 -1 11.03 0.73
 -4 8 -2 30.77 1.18
 4 -8 2 32.06 0.96
 4 -8 3 15.43 0.62
 4 -8 3 14.73 0.59
 4 -8 4 17.34 0.61
 4 -8 4 17.52 0.64
 -5 1 20 14.58 0.73
 -5 -1 20 15.62 0.75
 -5 -1 19 1.78 0.4
 -5 -1 19 1.23 0.39
 -5 1 19 1.1 0.41
 5 -1 -19 2.18 0.37
 5 1 -19 1.96 0.37
 -5 -1 18 0.84 0.41
 5 -1 -18 0.39 0.27
 5 -1 -18 0.74 0.38
 5 -1 -18 0.87 0.28
 -5 1 18 0.85 2.67
 5 1 -18 1.23 0.39
 5 -1 -17 30.88 1.46
 -5 -1 17 29.62 1.5
 5 1 -17 29.73 1.45
 5 -1 -16 7.6 1.57
 5 1 -16 8.81 0.87
 -5 1 16 9.72 0.85
 5 1 -16 7.71 0.75
 -5 1 16 6.56 1.63
 -5 1 16 9.11 0.95
 5 1 -16 8.63 1.71
 -5 -1 16 9.02 0.92
 -5 -1 15 228.75 8.54
 5 1 -15 239.92 4.65
 -5 -1 15 252.11 5.42
 5 -1 -15 243 8.57
 -5 1 15 240.81 9.25
 5 1 -15 252.51 5.12
 -5 1 15 246.52 5.11
 5 1 -15 232.18 8.38
 5 -1 -14 179.52 4.02
 -5 -1 14 171.03 7.25
 5 1 -14 185.48 4.01
 5 -1 -14 170.37 3.66
 -5 -1 14 188.26 4.54
 5 1 -14 177.26 7.18
 5 -1 -14 180.73 7.24
 -5 1 14 188.34 4.39
 -5 -1 14 176.84 6.11
 -5 -1 13 190.02 6.08
 5 -1 -13 195.2 4.06
 5 -1 -13 187.48 7.15
 -5 1 13 182.29 6.8
 -5 -1 13 176.77 7.21
 5 -1 -13 181.09 3.71
 -5 1 13 189.1 4.38
 -5 -1 13 193.64 4.52
 5 1 -13 175.88 6.99
 5 -1 -12 48 1.66
 -5 1 12 50.38 1.84
 5 -1 -12 48.34 3.38
 -5 1 12 47.69 3.28
 5 1 -12 45.36 1.56
 -5 -1 12 48.77 1.66
 5 1 -12 48.37 1.73
 5 -1 -12 47.85 1.55
 -5 1 12 47.14 1.9
 5 1 -12 52.96 3.53
 -5 1 11 72.83 2.21
 5 1 -11 71.73 1.98
 -5 1 11 67.2 3.82
 5 1 -11 71.99 2.1
 5 1 -11 74.75 4.07
 5 -1 -11 80.69 4.16
 5 -1 -10 145.84 3.31
 5 1 -10 150.6 5.81
 -5 1 10 142.95 3.57
 5 1 -10 145.79 3.33
 5 1 -10 149.78 3.43
 -5 1 10 143.67 5.66
 5 -1 -10 161.4 5.95
 -5 -1 9 197.62 5.32
 5 -1 -9 216.45 6.8
 5 1 -9 207.96 6.76
 5 -1 -8 469.88 11.36
 5 1 -8 471.37 11.44
 5 1 -7 467.7 11.07
 5 -1 -7 475.11 11.04
 5 1 -6 82.79 2.12
 5 -1 -6 83.11 2.1
 5 -1 -6 86.16 3.42
 5 1 -6 85.26 3.42
 5 1 -5 80.9 2.05
 5 -1 -5 84.85 2.06
 5 1 -5 83.42 3.28
 5 -1 -5 87.84 3.32
 5 -1 -4 1399.46 25.85
 5 1 -4 1351.57 25.83
 5 -1 -3 647.51 13.53
 5 1 -3 652.8 13.51
 5 1 -2 335.97 8.15
 5 -1 -2 354.47 8.22
 5 1 -1 107.83 3.69
 5 -1 -1 109.07 3.92
 5 1 -1 111.42 3.93
 5 -1 -1 112.69 3.68
 5 -1 0 1484.43 27.51
 5 1 0 1468.26 27.92
 5 -1 0 1438.9 26.29
 5 1 0 1469.04 27.6
 5 -1 1 516.28 11.43
 5 1 1 511.39 11.56
 5 -1 1 509.65 10.39
 5 -1 1 524.2 10.42
 5 1 2 55.64 2.86
 5 -1 2 54.22 2.76
 5 -1 2 53.45 2.27
 5 1 3 373.73 9.55
 5 -1 3 385.09 9.54
 5 -1 4 888.43 18.98
 5 1 4 879.99 19.09
 5 -1 4 887.05 18.12
 5 -1 5 137.02 5.06
 5 -1 5 146.41 5.69
 5 1 5 139.91 5.65
 5 -1 6 482.39 12.72
 5 -1 6 470.56 9.23
 5 -1 6 443.04 9.12
 5 1 6 483.86 12.81
 5 1 6 452.52 8.73
 5 1 6 455.77 9.21
 5 -1 6 466.73 11.81
 5 -1 7 81.59 4.67
 5 1 7 76.46 4.6
 5 1 7 66.64 2.44
 5 -1 7 71.14 2.49
 5 1 7 72.03 2.26
 5 -1 7 73.28 2.33
 5 -1 7 69.03 2.43
 5 1 7 71.29 2.12
 5 -1 7 79.29 4.19
 5 -1 8 53.93 2.19
 5 -1 8 60.98 4.28
 5 1 8 60.84 4.32
 5 1 8 52.42 2.21
 5 -1 8 54.04 2.22
 5 -1 8 52.88 2
 5 1 8 54.55 1.85
 5 -1 8 52.8 3.65
 5 1 8 55.5 2.02
 5 -1 9 455.87 9.93
 5 -1 9 479.67 14.57
 5 1 9 491.26 14.8
 5 1 9 467.31 10.05
 5 -1 9 469.08 10.02
 5 1 9 467.71 9.61
 5 1 9 473.57 9.22
 5 -1 9 457.94 9.53
 5 -1 10 82.17 5.47
 5 1 10 81.3 5.47
 5 -1 10 80.15 2.98
 5 1 10 79.6 2.69
 5 -1 10 78.37 2.9
 5 1 10 84.19 2.46
 5 1 10 88.29 5.36
 5 -1 10 81.23 2.61
 5 1 10 79.48 2.99
 5 1 11 44.27 4.08
 5 1 11 45.29 2.17
 5 -1 11 46.83 2.19
 5 -1 11 47.19 2.14
 5 1 11 46.53 1.93
 5 -1 11 38.83 3.78
 5 -1 11 46.1 1.77
 5 -1 12 110.43 2.65
 5 -1 12 119.83 6.24
 5 1 12 122.87 6.45
 5 -1 12 125.36 3.12
 5 1 12 129.87 3.29
 5 -1 12 127.53 3.21
 5 1 12 128.15 2.81
 5 1 13 34.26 1.45
 5 1 13 33.42 1.66
 5 -1 13 35.19 1.67
 5 -1 13 33.55 1.64
 5 1 14 36.41 1.57
 5 -1 14 35.76 1.56
 5 -1 14 35.58 1.53
 5 -1 15 40.25 1.46
 5 -1 15 41.81 1.45
 5 1 15 39.32 1.45
 5 1 16 6.1 0.43
 5 -1 16 6.62 0.46
 5 -1 16 6.58 0.42
 -5 -3 19 4.17 0.36
 -5 -3 19 3.94 0.38
 -5 3 18 -0.25 2.66
 -5 3 18 32.06 1.18
 -5 3 17 5.27 0.62
 -5 3 17 5.7 0.63
 -5 -3 17 3.63 0.48
 -5 -3 17 5.42 0.51
 -5 3 16 29.68 1.39
 -5 -3 16 27.45 1.16
 5 -3 -16 24.86 1.08
 5 -3 -16 27.27 1.12
 -5 3 16 27.34 1.32
 5 -3 -15 24.35 1.12
 5 -3 -15 23.33 1.13
 -5 3 15 26.36 1.43
 -5 -3 15 24.47 1.2
 5 -3 -14 31.68 1.44
 5 -3 -14 33.7 1.43
 -5 3 14 25.94 2.91
 -5 3 14 34.78 3.45
 -5 3 14 33.53 1.69
 -5 -3 14 30.26 1.47
 -5 3 14 33.87 3.34
 5 3 -14 26.09 2.62
 -5 3 14 33.21 1.75
 5 3 -14 32.09 1.46
 5 3 -13 5.48 1.33
 5 -3 -13 8.37 0.74
 -5 3 13 7.83 0.89
 -5 -3 13 7.5 0.74
 5 3 -13 8.09 0.75
 5 -3 -13 8.86 0.72
 5 3 -13 7.98 0.89
 5 -3 -13 7.62 0.73
 5 -3 -13 6.77 1.41
 -5 3 13 11.23 2.01
 -5 3 13 8.37 1.85
 5 -3 -12 74.69 2.21
 -5 3 12 76.3 5.11
 5 -3 -12 74.69 2.27
 -5 3 12 74.2 2.71
 -5 3 12 69.7 4.69
 5 3 -12 78.53 2.78
 5 -3 -12 67.62 2.27
 5 3 -12 72.48 2.36
 5 3 -12 70.88 4.19
 5 -3 -12 67.64 3.98
 5 -3 -11 19.05 1.04
 -5 3 11 19.78 1.34
 5 -3 -11 19.38 1.08
 -5 3 11 23.96 2.81
 -5 3 11 20.12 2.46
 5 3 -11 18.29 1.07
 5 -3 -11 16.49 1.93
 5 3 -11 20.54 1.12
 5 -3 -11 20.4 1.04
 5 3 -11 16.7 1.99
 5 3 -11 21.31 1.39
 5 3 -10 0.49 0.53
 -5 3 10 0.8 0.88
 5 3 -10 0.86 0.34
 5 -3 -10 1.1 0.37
 5 -3 -10 0.92 0.66
 5 3 -10 0.85 0.38
 -5 3 10 0.56 0.45
 5 3 -10 1.49 0.51
 5 -3 -10 1.1 0.37
 -5 3 10 1.36 0.94
 5 -3 -9 69.74 2.02
 5 3 -9 66.08 2.06
 -5 3 9 65.05 2.54
 -5 3 9 70.59 4.4
 5 3 -9 64.34 2.15
 5 3 -9 72.03 3.78
 5 -3 -9 65.72 2.05
 5 -3 -9 61.78 3.43
 5 3 -9 75.03 2.56
 5 -3 -8 9.92 0.68
 5 3 -8 9.61 0.76
 -5 3 8 9.34 0.92
 5 -3 -8 9.93 0.67
 -5 3 8 9.25 1.57
 5 3 -8 10.36 0.7
 5 -3 -8 8.47 1.27
 5 3 -8 13.19 0.99
 5 3 -8 9.12 1.34
 5 -3 -7 67.72 3.29
 5 3 -7 57.65 1.75
 -5 3 7 63.06 3.7
 5 -3 -7 62.07 1.8
 5 3 -7 60.15 1.99
 -5 3 7 62.25 2.27
 5 3 -7 67.82 2.28
 5 3 -7 58.56 3.1
 5 -3 -7 66.57 1.86
 5 3 -6 76.5 3.42
 -5 3 6 86.61 4.11
 -5 3 6 77.84 2.53
 5 -3 -6 85.73 2.18
 5 -3 -6 79.17 3.48
 -5 3 5 189.06 6.14
 5 3 -5 176.02 5.35
 5 -3 -5 183.64 5.46
 5 -3 -4 196.8 5.56
 -5 3 4 191.01 4.01
 5 3 -4 195.48 5.5
 -5 3 3 416.27 9.2
 5 3 -3 398.14 9.01
 5 -3 -3 404.58 9.09
 -5 3 2 253.95 6.02
 5 -3 -2 260.15 6.44
 5 3 -2 232.69 6.2
 -5 3 2 233.1 4.63
 5 3 -1 50.12 1.44
 -5 3 1 52.14 2.34
 5 -3 0 129 3.91
 5 -3 0 118.95 3.25
 5 3 0 121.33 2.79
 -5 3 0 134.61 4.19
 -5 3 -1 102.59 3.78
 5 -3 1 91.25 3.38
 5 -3 1 96.07 3.05
 5 3 1 95.14 2.36
 5 -3 2 258.27 5.65
 5 3 2 282.49 7.36
 5 -3 2 258.36 6.94
 5 -3 2 264.18 5.68
 5 -3 2 252.7 5.55
 5 -3 2 270.01 6.98
 5 -3 2 276.54 6.64
 5 3 2 268.37 5.36
 5 -3 3 122.76 4.41
 5 -3 3 119.65 3.19
 5 3 3 118.13 4.55
 5 -3 3 118.01 3.12
 5 -3 3 125.65 4.35
 5 -3 3 125.82 4.21
 5 -3 3 116.63 3.19
 5 -3 4 182.58 6.05
 5 -3 4 194.37 5.96
 5 3 4 196.23 4.32
 5 -3 4 189.62 4.6
 5 -3 4 192.85 5.92
 5 -3 4 190.29 4.54
 5 -3 4 184.82 4.43
 5 3 4 188.24 6.37
 5 3 5 121.35 3.13
 5 3 5 132.85 3.28
 5 3 5 135.8 5.45
 5 -3 5 123.03 3.45
 5 -3 5 122.34 4.97
 5 -3 5 121.52 3.48
 5 -3 5 127.8 3.41
 5 -3 5 129.13 4.89
 5 3 6 23.51 1.21
 5 -3 6 26.35 1.43
 5 -3 6 28.89 2.41
 5 3 6 25.78 1.24
 5 -3 6 26.76 2.27
 5 -3 6 25.44 1.44
 5 -3 6 27.9 1.48
 5 -3 6 24.76 1.32
 5 3 6 25.84 2.44
 5 -3 6 24.64 0.98
 5 3 6 27.66 1.31
 5 3 7 301.34 6.64
 5 -3 7 324.38 7.2
 5 -3 7 323.84 7.11
 5 -3 7 290.1 6.52
 5 -3 7 315.98 7.1
 5 3 7 308.55 10.05
 5 -3 7 334.11 6.94
 5 -3 7 317.78 9.66
 5 -3 7 317.15 8.91
 5 -3 7 336.89 9.67
 5 3 7 318.05 6.6
 5 -3 7 302.95 5.98
 5 -3 8 84.43 2.89
 5 3 8 76.83 2.55
 5 -3 8 75.16 2.46
 5 3 8 76.3 4.7
 5 -3 8 82.54 2.89
 5 -3 8 82.43 2.66
 5 -3 8 79.73 2.87
 5 3 8 78.64 2.46
 5 -3 8 83.5 4.45
 5 -3 8 74.8 4.33
 5 3 9 67.51 2.36
 5 -3 9 66.73 2.59
 5 -3 9 65.06 2.26
 -5 3 -9 68.76 4.25
 5 -3 9 63.22 3.95
 5 -3 9 68.06 2.62
 5 3 9 63.74 4.43
 5 -3 9 65.94 2.32
 5 3 9 68.05 2.2
 5 -3 9 66.01 2.59
 5 -3 10 31.53 1.49
 5 3 10 32.58 3.17
 5 -3 10 33.87 1.78
 5 3 10 34.4 1.57
 5 -3 10 33.82 1.78
 5 -3 10 32.92 1.47
 5 3 10 32.76 1.43
 5 -3 10 31.52 2.83
 5 -3 10 33.96 1.74
 5 3 11 21.84 1.15
 5 -3 11 22.03 1.12
 5 -3 11 23.26 1.35
 5 -3 11 22.17 1.35
 5 -3 11 0.02 0.13
 5 3 11 22.18 1.07
 5 -3 11 21.47 1.26
 5 3 11 1.71 2.75
 5 -3 12 1.85 0.45
 5 3 12 0.91 0.32
 5 -3 12 1.79 0.41
 5 -3 12 1.96 0.5
 5 -3 12 2.41 0.56
 5 3 12 2.26 0.42
 5 -3 13 54.73 1.76
 5 -3 13 55.05 1.68
 5 -3 13 53.69 1.92
 -5 3 -13 59.9 1.94
 5 -3 13 62.32 2.09
 5 -3 14 22.99 1.05
 -5 3 -14 20 0.92
 -5 3 -15 21.31 0.76
 -5 -5 17 8.9 0.45
 -5 5 17 0.03 1.62
 -5 5 16 51.88 1.51
 5 -5 -16 51.28 1.34
 -5 -5 16 49.19 1.5
 -5 -5 16 50.96 1.57
 5 -5 -15 0.44 0.25
 -5 -5 15 0.45 0.33
 -5 5 15 0.26 0.23
 -5 5 15 0.56 0.31
 5 -5 -14 4.84 0.5
 -5 5 14 4.46 0.61
 -5 5 14 4.85 0.63
 -5 5 14 3.8 0.49
 -5 -5 14 4.41 0.59
 5 -5 -13 30.09 1.13
 5 -5 -13 32.46 1.25
 -5 5 13 31 1.55
 -5 -5 13 28.74 1.45
 -5 5 13 30.51 1.54
 -5 5 13 28.94 1.33
 5 -5 -12 61.94 1.88
 -5 -5 12 63.93 2.33
 5 -5 -12 64.01 1.97
 -5 5 12 64.09 2.48
 -5 5 12 62.14 2.15
 5 -5 -11 13.58 0.88
 -5 5 11 12.64 1.17
 5 -5 -11 13.64 0.84
 -5 5 11 11.67 0.93
 -5 -5 11 12.02 1.03
 -5 5 10 17.72 1.12
 -5 5 10 19.42 1.48
 5 -5 -10 18.03 1.01
 5 -5 -10 16.4 1
 -5 5 10 15.18 2.29
 -5 -5 10 16.43 1.13
 -5 5 9 19.29 1.5
 5 -5 -9 18.27 1.03
 -5 5 9 14.49 2.29
 -5 5 9 16.53 1.1
 -5 -5 9 15.78 1.08
 -5 5 8 33.36 1.98
 5 5 -8 32.29 1.48
 -5 5 8 30.2 3.07
 -5 5 8 33.25 1.54
 -5 5 7 206.33 5.61
 5 5 -7 200.66 4.85
 5 -5 -7 207.2 4.64
 -5 5 7 204.75 8.34
 -5 5 7 194.77 4.76
 5 5 -6 21.31 1.24
 -5 5 6 21.15 1.17
 -5 5 6 21.51 1.53
 5 -5 -6 20.52 1.11
 5 -5 -6 19.59 0.87
 -5 5 6 18.39 2.43
 -5 5 5 123.33 3.91
 5 5 -5 122.21 3.46
 5 -5 -5 120.72 3.19
 5 -5 -5 122.74 3.22
 -5 5 5 120.37 3.22
 -5 5 4 61.67 2.51
 5 5 -4 58.64 2.28
 5 5 -4 61.37 2.25
 5 -5 -4 56.7 1.97
 5 -5 -4 59.61 2.04
 -5 5 4 58.04 1.95
 5 5 -3 5.53 0.72
 5 5 -3 5.19 0.71
 -5 5 3 5.03 0.79
 5 -5 -3 4.42 0.6
 5 -5 -3 3.85 0.52
 5 5 -2 73.23 2.53
 5 -5 -2 70.6 2.34
 5 -5 -2 68.74 2.16
 5 5 -1 5.66 0.72
 5 -5 -1 5.4 0.67
 5 -5 -1 4.8 0.58
 5 -5 0 12.42 0.89
 5 -5 0 13.47 0.99
 -5 5 0 15.51 1.1
 5 5 0 15.01 1.08
 5 -5 1 69.02 2.4
 -5 5 -1 72.57 2.54
 5 -5 1 69.79 2.35
 5 -5 1 66.87 3.32
 5 5 1 70.05 2.24
 -5 5 -2 172.08 6.52
 5 -5 2 158.3 5.63
 5 -5 2 164.05 4.31
 -5 5 -2 171.22 4.45
 5 -5 2 168.8 4.28
 5 5 2 168.47 4.1
 5 -5 3 73.08 3.64
 -5 5 -3 77.51 2.7
 5 -5 3 79.74 2.73
 5 -5 3 75.09 2.57
 -5 5 -3 76.15 4.26
 5 5 3 74.43 2.39
 -5 5 -4 88.33 4.76
 -5 5 -4 88.44 2.96
 5 -5 4 82.59 3.96
 5 5 4 89.28 2.65
 5 -5 4 89.39 2.96
 5 5 4 84.72 2.64
 5 -5 4 88.03 2.88
 -5 5 -5 167.27 4.47
 5 -5 5 166.38 4.44
 5 -5 5 158.93 4.31
 5 5 5 169.23 4.06
 -5 5 -5 154.91 6.69
 5 -5 5 162.51 4.36
 5 5 5 163.67 4.1
 5 5 6 15.02 0.97
 -5 5 -6 11.9 1.89
 5 -5 6 15.7 1.17
 5 -5 6 15.69 1.13
 -5 5 -6 14.66 1.14
 5 -5 6 14.66 1.13
 5 5 6 14.28 0.99
 5 -5 6 12.83 1.63
 5 -5 7 6.05 0.77
 5 -5 7 7.56 0.83
 5 -5 7 5.65 0.72
 5 5 7 5.83 0.66
 5 -5 7 4.42 1.06
 -5 5 -7 6.13 0.79
 5 -5 7 4.83 0.47
 5 5 8 158.16 3.81
 5 -5 8 167.07 4.26
 5 -5 8 157.44 4.02
 -5 5 -8 155.23 4.14
 5 -5 8 161.4 4.21
 5 5 8 155.93 3.84
 5 -5 9 53.47 1.88
 5 -5 9 50.39 1.65
 5 -5 9 50.28 1.8
 5 5 9 51.39 1.53
 5 -5 10 20.23 1.1
 5 -5 10 21.04 0.97
 5 -5 10 19.56 1.09
 5 5 10 20.69 0.92
 -5 5 -11 5.32 0.57
 5 5 11 5.73 0.49
 5 -5 12 19.15 0.84
 -5 5 -12 17.25 0.81
 5 -7 -12 10.23 0.43
 5 7 -11 1.12 0.24
 5 -7 -11 1.31 0.24
 5 7 -10 1.03 0.28
 5 -7 -10 1.43 0.25
 5 -7 -10 1.78 0.31
 5 -7 -9 1.64 0.3
 5 7 -9 1.55 0.36
 5 -7 -9 1.41 0.32
 5 7 -8 0.92 0.34
 5 -7 -8 0.52 0.31
 5 -7 -8 0.73 0.29
 5 7 -7 23.43 1.11
 5 7 -6 35.66 1.43
 5 -7 -5 8.21 0.5
 5 -7 -5 9.59 0.7
 -5 7 4 71.74 2.68
 5 -7 -4 70.17 1.85
 5 -7 -3 6.51 0.54
 -5 7 3 7.76 0.92
 5 -7 -3 8.02 0.68
 5 -7 -2 17.22 0.84
 -5 7 2 17.98 1.28
 5 -7 -2 17.65 0.98
 5 -7 -2 18.5 0.97
 -5 7 1 45.7 2.05
 5 -7 -1 48.06 1.68
 -5 7 0 4.72 0.74
 5 -7 0 5.04 0.57
 -5 7 -1 4.48 0.7
 5 -7 1 4.13 0.52
 5 -7 1 4.3 0.54
 5 7 1 4.42 0.53
 5 7 2 20.23 0.95
 5 -7 2 18.76 0.91
 5 -7 2 19.17 0.97
 5 -7 2 20.11 1.04
 5 -7 2 20.38 0.87
 -5 7 -2 21.11 1.27
 5 -7 3 1.45 0.32
 -5 7 -3 1.24 0.48
 5 -7 3 1.79 0.37
 5 7 3 1.42 0.33
 5 -7 3 1.79 0.41
 5 7 3 1.41 0.38
 -5 7 -4 48.1 1.85
 5 -7 4 43.12 1.42
 5 -7 4 47.6 1.6
 5 -7 4 46.41 1.41
 5 -7 4 46.87 1.43
 5 7 4 47.82 1.55
 5 -7 5 25.3 0.92
 -5 7 -5 26.26 1.26
 5 -7 5 23.89 0.92
 5 -7 5 26.96 1.11
 5 -7 5 25.22 0.95
 5 7 5 27.51 1.07
 -5 7 -6 6.31 0.6
 5 -7 6 6.29 0.52
 5 -7 6 5.89 0.44
 5 7 6 6.66 0.5
 5 -7 6 5.4 0.37
 -5 7 -7 4.52 0.47
 5 -7 7 4.26 0.35
 5 7 7 5.28 0.41
 5 -7 8 23.86 0.76
 5 7 8 25.57 0.74
 -6 0 20 46.59 1.67
 -6 0 20 83.52 1.95
 6 0 -19 63.71 2.03
 -6 0 19 70.34 2.15
 6 0 -18 0.72 0.33
 6 0 -18 2.05 0.47
 -6 0 18 2.35 0.51
 6 0 -17 12.46 0.89
 6 0 -17 15.25 0.88
 -6 0 17 15.78 1.15
 6 0 -17 12.98 1
 6 0 -16 1.48 0.99
 -6 0 16 0.17 3
 -6 0 16 1.9 1.09
 6 0 -16 3.24 0.63
 -6 0 16 2.8 0.62
 -6 0 15 172.54 7.66
 -6 0 15 178.4 4.02
 6 0 -15 164.98 3.81
 -6 0 15 187.46 4.59
 6 0 -15 187.57 4.43
 6 0 -15 171.45 7.3
 6 0 -14 140.35 3.25
 -6 0 14 144.42 3.4
 6 0 -14 140.33 6.4
 6 0 -13 311.44 6.31
 6 0 -13 320.23 6.54
 -6 0 13 313.11 6.67
 6 0 -13 327.96 10.57
 6 0 -12 -0.18 0.32
 6 0 -12 0.47 0.59
 6 0 -12 0.02 0.26
 6 0 -12 0.44 0.3
 -6 0 12 0.23 0.33
 -6 0 12 -0.08 0.56
 -6 0 11 1544.39 30.5
 6 0 -11 1504.56 27.27
 6 0 -11 1574.84 27.09
 6 0 -11 1603.34 27.26
 -6 0 11 1534.61 27.46
 6 0 -10 684.5 12.8
 6 0 -10 709.8 12.67
 6 0 -10 709.68 12.84
 6 0 -9 19.46 1.05
 6 0 -9 20.63 2.04
 6 0 -8 41.64 1.51
 6 0 -8 42.17 2.75
 6 0 -7 46.13 2.74
 6 0 -7 43.97 1.5
 6 0 -6 403.05 7.73
 6 0 -6 418.42 10.08
 6 0 -5 61.24 1.72
 6 0 -5 66.5 3.11
 6 0 -4 172.39 3.67
 6 0 -4 183.77 5.61
 6 0 -3 1433.86 27.26
 6 0 -2 103.13 2.51
 6 0 -2 104.21 4
 6 0 -1 2104.25 38.75
 6 0 -1 2105.56 38.2
 6 0 -1 2076.04 35.93
 6 0 0 1435.62 27.15
 6 0 0 1339.23 26.49
 6 0 1 424.93 10.37
 6 0 2 829.22 17.78
 6 0 3 272.13 8.2
 6 0 4 72.74 3.92
 6 0 5 8.89 0.77
 6 0 5 8.85 0.63
 6 0 5 9.52 1.57
 6 0 6 291.78 10.12
 6 0 6 282.66 6.9
 6 0 6 284.91 6.69
 6 0 7 83.85 2.93
 6 0 7 85.64 2.79
 6 0 7 88.96 5.25
 6 0 8 322.57 7.16
 6 0 8 329.1 11.53
 6 0 8 324.59 7.45
 6 0 9 19.99 2.86
 6 0 9 22.36 1.49
 6 0 9 21.77 1.36
 6 0 10 349.42 12.62
 6 0 10 358.26 7.88
 6 0 10 353.26 8.15
 6 0 11 79.8 2.75
 6 0 11 83.3 2.98
 6 0 12 39.91 1.74
 6 0 12 39.01 1.86
 6 0 13 4.26 0.65
 6 0 13 4.11 0.55
 6 0 14 0.61 0.35
 6 0 15 51.38 1.56
 -6 2 20 4.02 0.34
 -6 -2 19 23.72 1.03
 -6 -2 19 37.04 1.13
 6 -2 -19 35.21 0.96
 -6 2 19 19.84 0.95
 -6 2 19 37.16 1.29
 -6 -2 19 23.23 1.1
 -6 -2 18 38.53 1.42
 -6 2 18 41.12 1.62
 6 -2 -18 39.27 1.43
 -6 -2 18 37.7 1.58
 6 2 -17 7.68 0.71
 -6 -2 17 7.62 0.71
 -6 2 17 9.24 0.79
 -6 2 17 8.3 0.85
 6 -2 -17 8 0.72
 6 -2 -16 31.56 1.51
 6 -2 -16 32.01 1.41
 -6 -2 16 33.54 1.56
 6 2 -16 30.46 1.55
 -6 2 16 35.08 1.61
 6 2 -16 32.91 1.55
 6 -2 -15 31.63 1.43
 -6 -2 15 30.19 1.52
 6 2 -15 29.18 1.51
 6 2 -15 34.85 1.72
 6 -2 -15 29.98 1.19
 -6 2 15 31.03 1.6
 6 -2 -15 32.05 1.56
 6 -2 -15 27.93 2.81
 6 2 -15 26.83 2.8
 6 -2 -14 104.95 2.92
 6 -2 -14 102.14 5.4
 -6 2 14 96.81 5.34
 6 2 -14 99.8 2.89
 6 -2 -14 103.11 3.12
 -6 -2 14 103.57 3.13
 6 2 -14 109.28 3.35
 6 -2 -14 96.7 2.6
 6 2 -14 96.88 5.34
 6 2 -14 98.68 3.09
 -6 2 14 108.04 3.35
 -6 2 13 318.47 6.91
 6 2 -13 302.19 6.64
 -6 2 13 308.64 10.47
 6 -2 -13 310.66 6.85
 -6 -2 13 294.96 6.76
 6 2 -13 312.53 6.89
 6 -2 -13 301.38 10.1
 6 2 -13 293.12 10.13
 6 -2 -12 398.71 7.98
 6 -2 -12 403.24 11.84
 -6 2 12 402.34 8.44
 6 2 -12 401.86 8.28
 -6 -2 12 373.05 11.03
 -6 2 12 392.89 12.2
 -6 -2 12 391 8.31
 6 2 -12 411.61 8.48
 6 -2 -12 408.08 8.41
 6 2 -12 392.66 11.95
 6 -2 -11 378.46 7.39
 6 -2 -11 354.92 7.32
 -6 2 11 365.61 7.89
 6 -2 -11 395.01 7.82
 6 2 -11 363.42 7.65
 6 2 -11 350.08 7.47
 6 -2 -11 370.45 7.03
 6 2 -11 406.13 8.1
 -6 2 11 375.52 11.53
 6 2 -11 392.14 7.88
 -6 -2 11 354.36 7.6
 6 -2 -11 381.13 11.13
 6 2 -11 368.3 11.1
 6 -2 -10 97.48 2.59
 6 2 -10 104.84 2.95
 -6 2 10 96.85 3.01
 6 2 -10 99 2.86
 6 -2 -10 104.96 2.91
 6 -2 -10 101.87 2.64
 6 2 -10 99.62 4.92
 6 2 -10 113.03 3.17
 6 2 -10 98.09 2.75
 6 -2 -10 109.6 5.04
 6 -2 -9 64.29 1.85
 6 2 -9 63.28 1.99
 6 2 -9 70.87 2.3
 6 -2 -9 66.23 1.91
 6 -2 -9 62.88 1.84
 -6 2 9 66.28 2.31
 6 2 -9 65.44 2.14
 6 2 -9 62.46 2.08
 6 2 -9 61.33 2.03
 6 -2 -9 69.43 2.15
 6 -2 -9 64.44 3.67
 6 2 -9 68.35 3.82
 6 2 -8 19 0.96
 6 -2 -8 18.94 0.89
 6 2 -8 22.47 2.08
 6 -2 -8 19.79 0.87
 6 -2 -8 20.7 1.04
 6 2 -8 20.04 1.04
 6 2 -8 19.83 1.1
 6 -2 -8 17.78 0.84
 6 2 -8 19.92 1.04
 6 -2 -8 17.04 1.79
 6 2 -7 662.53 12.33
 6 -2 -7 665.98 15.12
 6 -2 -7 661.15 12.28
 6 -2 -6 12.53 0.72
 6 2 -6 13.03 0.74
 6 -2 -6 12.08 1.43
 6 2 -6 13.56 1.51
 6 2 -5 432.79 10.62
 6 -2 -5 440.45 10.66
 6 -2 -4 14.01 1.43
 6 2 -4 12.38 1.35
 6 -2 -3 529.56 12.12
 -6 2 3 522.69 10.16
 6 -2 -3 517.7 10.08
 6 -2 -3 542.4 9.81
 6 2 -3 531.49 9.8
 6 2 -3 537.07 12.15
 6 2 -2 151.7 5.11
 6 -2 -2 146.18 3.77
 -6 2 2 141.85 3.68
 6 2 -2 146.78 3.31
 6 -2 -2 147.51 3.31
 6 2 -1 1.02 0.62
 6 -2 -1 1.68 0.49
 6 -2 0 476.36 11.03
 6 2 0 491.05 11.33
 6 -2 0 481.76 10.17
 6 2 1 649.85 14.44
 6 -2 1 660.74 14.27
 6 -2 1 660.66 13.33
 6 -2 1 624.09 12.7
 6 -2 2 135.86 5
 6 2 2 138.65 5.2
 6 -2 2 136.99 4.44
 6 -2 2 132.29 4.18
 6 2 3 185.36 4.09
 6 -2 3 186.26 5.64
 6 -2 3 188.26 5.57
 6 2 3 171.15 3.93
 6 -2 3 179.3 4.19
 6 2 3 187.49 6.49
 6 -2 3 189.47 6.32
 6 2 4 196.11 4.62
 6 -2 4 199.32 4.6
 6 -2 4 213.6 7.2
 6 2 4 216.39 7.41
 6 -2 4 207.9 4.76
 6 2 4 214.77 4.65
 6 -2 4 218.25 6.53
 6 2 4 199.84 4.49
 6 -2 4 200.16 4.73
 6 -2 4 216.42 4.25
 6 2 5 26.04 1.23
 6 -2 5 26.38 2.41
 6 2 5 26.61 2.52
 6 -2 5 25.12 1.29
 6 -2 5 22.36 1.17
 6 -2 5 23.06 1.1
 6 -2 5 25.76 2.15
 6 -2 5 22.25 1.22
 6 -2 5 25.79 0.94
 6 2 5 20.13 1.14
 6 2 6 16.16 2.1
 6 2 6 15.86 1.04
 6 -2 6 14.97 1
 6 -2 6 14.4 1.98
 6 -2 6 14.98 1.04
 6 -2 6 15.87 0.93
 6 2 6 15.09 0.93
 6 -2 6 13.29 1.75
 6 -2 6 16.58 1.1
 6 -2 6 16.06 0.71
 6 -2 7 117.63 5.91
 6 2 7 128.12 6.33
 6 2 7 116.36 3.42
 6 -2 7 114.45 3.35
 6 -2 7 111.99 3.4
 6 2 7 115.92 3.11
 6 -2 7 114.79 5.39
 6 -2 7 118.1 3.43
 6 -2 8 454.66 13.45
 6 2 8 479.07 14.14
 6 2 8 444.14 9.22
 6 -2 8 454.26 9.17
 6 -2 8 444.53 9.19
 6 2 8 450.05 8.68
 6 -2 8 456.66 9.15
 6 -2 9 310.33 10.8
 6 2 9 318.12 11.32
 6 2 9 313.15 6.94
 6 -2 9 304.92 6.79
 6 -2 9 310.26 6.86
 6 2 9 307.17 6.3
 6 -2 9 297.89 6.65
 6 -2 10 31.02 1.73
 6 2 10 30.15 1.65
 6 -2 10 31.71 1.64
 6 2 10 33.71 1.45
 6 -2 10 31.06 1.61
 6 -2 10 31.62 1.53
 6 2 10 29.55 3.25
 6 -2 10 31.98 3.25
 6 2 11 34.98 1.71
 6 -2 11 36.66 1.7
 6 -2 11 33.88 1.61
 6 -2 11 35.18 1.78
 6 -2 11 34.93 1.49
 6 -2 12 15.29 1.03
 6 -2 12 15.27 1.09
 6 -2 12 12.29 0.89
 6 2 12 14.12 1
 6 -2 13 17.18 1.06
 6 2 13 19.68 1.05
 6 -2 13 18.31 1.01
 6 2 14 31.34 1.15
 6 -2 14 31.2 1.15
 6 -2 14 32.51 1.25
 -6 2 -15 19.84 0.74
 -6 4 18 30.07 1.81
 -6 -4 18 29.92 1
 -6 -4 17 5.42 0.56
 -6 4 17 6.48 0.56
 6 -4 -16 65.7 1.8
 -6 -4 16 55.51 1.72
 -6 -4 16 60.44 2.12
 -6 4 16 68.88 2.11
 -6 4 16 63.24 1.93
 -6 4 16 49.44 1.67
 -6 -4 15 3.87 0.65
 6 -4 -15 4.99 0.54
 -6 4 15 4.05 0.64
 6 -4 -14 45.52 1.62
 -6 4 14 45.84 1.92
 6 -4 -14 43.62 1.35
 -6 4 14 44.23 1.99
 -6 4 13 127.03 6.54
 6 -4 -13 129.03 3.27
 6 -4 -13 137.23 3.39
 -6 4 13 141.5 3.95
 -6 4 13 133.32 6.7
 -6 4 12 280.6 10.48
 -6 4 12 296.68 7.05
 -6 4 12 296.91 10.79
 6 -4 -12 296.1 6.17
 6 -4 -11 76.56 2.32
 -6 4 11 80.64 3.03
 6 4 -11 72.85 2.45
 -6 4 11 76.81 5.09
 -6 4 11 72.86 4.9
 6 -4 -10 101.49 2.78
 -6 4 10 99.85 3.53
 6 4 -10 96.2 2.98
 -6 4 10 97.23 5.59
 -6 4 9 169.86 4.86
 6 -4 -9 166.39 3.92
 6 4 -9 167.35 4.33
 -6 4 8 25.76 2.67
 -6 4 8 28.7 1.72
 6 4 -8 28.74 1.49
 -6 4 8 27.94 1.3
 6 -4 -8 26.44 1.2
 -6 4 7 27.95 1.67
 6 -4 -7 33.92 1.37
 6 4 -7 31.79 1.56
 -6 4 7 28.48 2.64
 -6 4 7 30.9 1.33
 -6 4 6 87.91 3
 6 4 -6 92.53 2.83
 6 -4 -6 85.02 2.23
 -6 4 6 81.58 4.21
 -6 4 6 82.16 2.37
 6 -4 -6 85.8 2.14
 6 4 -5 103.4 2.84
 -6 4 5 104.87 3.26
 6 4 -5 108.44 3.12
 6 -4 -5 109.23 2.85
 6 -4 -5 100.06 2.45
 6 -4 -5 101.45 2.56
 -6 4 5 95.27 4.31
 -6 4 5 96.4 2.58
 6 4 -4 384.06 7.69
 6 4 -4 404.51 8.14
 -6 4 4 421.53 8.31
 6 4 -4 399.97 8.04
 6 -4 -4 375.83 7.48
 6 -4 -4 389.22 7.66
 6 -4 -4 367.09 7.34
 6 -4 -4 328.22 7.45
 -6 4 4 375.42 7.29
 6 4 -3 36.66 1.53
 6 4 -3 40.42 1.73
 6 4 -3 37.87 1.68
 6 -4 -3 36.32 1.4
 6 -4 -3 35.58 1.45
 6 -4 -3 38.48 1.53
 6 -4 -3 38 1.87
 6 -4 -2 62.03 2.07
 6 4 -2 66.89 2.17
 6 4 -2 64.41 2.26
 6 4 -2 66.23 2.28
 6 -4 -2 59.12 1.9
 6 -4 -2 60.37 2.58
 -6 4 2 61.75 2.09
 6 -4 -2 60.61 2.01
 6 4 -1 113.65 3.22
 6 4 -1 115.27 3.24
 6 -4 -1 106.25 3.8
 -6 4 1 106.85 2.99
 6 -4 -1 102.31 2.93
 -6 4 1 101.74 4.07
 6 -4 0 322.42 8.39
 -6 4 0 329.95 8.88
 6 -4 0 339.65 7.14
 -6 4 0 344.03 7.14
 6 4 0 335.36 6.74
 -6 4 -1 305.4 8.63
 6 -4 1 285.85 6.49
 6 -4 1 295.17 8.03
 6 -4 1 311.94 6.64
 -6 4 -1 313.81 6.59
 6 4 1 310.93 6.21
 -6 4 -2 100.46 4.55
 6 -4 2 103.06 3.14
 6 -4 2 104.84 3.02
 6 -4 2 99.84 4.14
 6 -4 2 105.75 3.11
 6 4 2 98.65 2.71
 -6 4 -2 109.11 3.07
 6 4 3 99.83 2.87
 -6 4 -3 101.68 4.73
 6 -4 3 97.83 2.97
 6 -4 3 100.36 4.26
 6 -4 3 101.52 3.08
 6 4 3 95.41 2.68
 -6 4 -3 104.98 3.04
 6 4 4 40.36 1.69
 -6 4 -4 44.94 3.2
 6 -4 4 40.81 1.84
 6 -4 4 41.37 1.78
 6 -4 4 40.97 2.69
 6 -4 4 41.14 1.86
 6 4 4 39.96 1.58
 -6 4 -4 42.93 1.84
 6 4 5 156.11 3.89
 6 -4 5 150.93 4.02
 -6 4 -5 149.98 6.32
 6 -4 5 139.56 5.47
 6 -4 5 154.32 4.19
 6 4 5 144.11 3.77
 6 4 5 146.52 3.71
 -6 4 -5 157.22 4.12
 6 -4 5 146.69 3.44
 6 -4 5 142.6 4.05
 6 -4 6 27.51 1.53
 6 4 6 28.9 1.42
 6 -4 6 26.75 1.1
 -6 4 -6 25.89 2.6
 6 -4 6 28.39 1.48
 6 -4 6 27.13 2.28
 6 4 6 26.08 1.29
 -6 4 -6 27.67 1.52
 6 -4 7 33.18 1.7
 -6 4 -7 31.82 2.89
 6 -4 7 32.01 1.71
 6 -4 7 34.49 1.6
 6 4 7 32.44 1.45
 -6 4 -7 31.33 1.63
 6 -4 7 32.05 1.15
 6 -4 8 137.73 3.78
 6 -4 8 133.24 3.77
 -6 4 -8 129.28 5.85
 6 -4 8 130.85 3.44
 6 4 8 130.36 3.3
 6 4 8 114.89 3.18
 6 -4 8 106.51 2.6
 -6 4 -8 137.01 3.71
 6 -4 9 245.43 4.13
 6 -4 9 255.98 4.26
 6 -4 9 245.24 3.48
 6 4 9 253.68 3.45
 6 -4 9 241.84 4.09
 -6 4 -9 253.95 4.1
 6 -4 10 41.52 1.77
 6 -4 10 40.45 1.76
 6 4 10 39 1.46
 6 -4 10 39.41 1.68
 -6 4 -10 36 1.62
 6 4 11 14.58 0.8
 6 -4 11 14.71 0.95
 6 -4 11 14.79 0.91
 6 -4 12 10.79 0.72
 6 -4 12 10.81 0.67
 6 -4 13 0.73 0.2
 -6 4 -13 0.72 0.25
 6 -6 -14 15.08 0.62
 -6 6 14 14.91 0.7
 -6 -6 14 13.95 0.64
 6 6 -14 15.71 0.77
 -6 6 13 41.56 1.46
 6 -6 -13 37.45 1.17
 6 6 -13 37.65 1.44
 -6 -6 13 35.72 1.26
 -6 6 13 37.2 1.37
 6 6 -12 64.74 2.14
 6 -6 -12 65.08 1.76
 -6 6 12 69.08 2.2
 -6 -6 12 59.36 1.87
 6 -6 -12 62.91 1.68
 6 -6 -11 24.26 1.01
 6 -6 -11 25.11 1.05
 -6 6 11 26.93 1.42
 6 6 -11 24.31 1.32
 -6 -6 11 23 1.11
 -6 6 11 23.71 1
 6 -6 -10 174.03 3.76
 -6 6 10 180.17 4.64
 6 6 -10 171.89 4.35
 -6 6 10 164.47 3.74
 6 6 -9 7.98 0.87
 -6 6 9 6.86 0.91
 -6 -6 9 6.46 0.63
 6 -6 -9 7.23 0.65
 -6 6 9 6.39 0.6
 -6 6 8 16.08 1.34
 6 6 -8 13.89 1.12
 6 6 -7 3.84 0.68
 6 -6 -7 3.82 0.52
 -6 6 7 4.13 0.82
 6 6 -6 63.61 2.39
 -6 6 6 58.62 2.6
 6 -6 -6 63.75 2.05
 6 -6 -6 59.89 1.69
 -6 6 5 7.63 1.01
 6 -6 -5 6.9 0.69
 6 -6 -5 5.58 0.53
 6 6 -5 5.55 0.74
 -6 6 4 255.01 6.36
 6 6 -4 261.47 5.92
 6 6 -3 6.49 0.8
 6 -6 -3 6.54 0.6
 -6 6 3 5.76 0.9
 6 -6 -3 5.97 0.68
 -6 6 2 39.32 2.03
 6 -6 -2 35.9 1.53
 6 -6 -2 37.49 1.64
 6 -6 -2 39.58 1.52
 -6 6 1 129.43 3.96
 6 -6 -1 120.91 3.26
 6 -6 -1 123.66 3.43
 6 -6 -1 128.21 3.27
 6 -6 0 83.07 2.49
 6 -6 0 83.74 2.65
 6 -6 0 78.37 2.22
 6 -6 1 14.9 0.96
 6 -6 1 14.95 1.04
 6 -6 1 15.42 0.98
 6 -6 2 9.52 0.8
 6 6 2 8.56 0.78
 6 -6 2 8.11 0.7
 6 -6 2 8.29 0.83
 6 -6 3 14.11 0.89
 6 -6 3 17.08 1.04
 6 6 3 16.1 1.01
 6 -6 3 15.69 0.9
 6 6 3 15.49 0.98
 6 6 4 83.9 2.41
 6 -6 4 80.01 2.29
 6 -6 4 84.55 2.56
 6 6 4 89.19 2.55
 6 -6 4 82.25 2.26
 6 6 5 75.5 2.15
 6 -6 5 75.12 2.04
 6 -6 5 72.56 2.04
 6 -6 5 75.2 2.39
 6 -6 5 83.52 2.46
 6 6 5 82.24 2.35
 6 -6 6 29.84 1.35
 6 -6 6 30.11 1.33
 6 6 6 32.44 1.31
 6 -6 6 30.34 1.06
 6 -6 7 15.57 0.88
 6 -6 7 15.71 0.92
 6 6 7 15.98 0.85
 6 -6 8 15.9 0.79
 6 -6 8 14.64 0.82
 6 -6 9 44.35 1.23
 6 -6 9 46.15 1.39
 6 -6 10 23.58 0.8
 6 -8 -7 15.41 0.5
 -6 8 7 14.86 0.61
 6 -8 -6 21.06 0.65
 6 -8 -6 20.15 0.63
 -6 8 6 20.06 0.82
 6 -8 -5 17.54 0.62
 6 -8 -5 16.39 0.59
 -6 8 5 17.8 0.81
 6 8 -4 6.01 0.42
 -6 8 4 5.56 0.51
 6 -8 -4 6.03 0.35
 6 8 -3 14.44 0.61
 -6 8 3 13.2 0.75
 6 -8 -3 12.68 0.51
 6 8 -2 6.25 0.4
 6 -8 -2 5.68 0.34
 -6 8 2 6.44 0.54
 6 -8 -2 5.84 0.31
 -6 8 1 19.08 0.89
 6 -8 -1 18.86 0.6
 -6 8 0 3.34 0.4
 6 -8 0 3.25 0.27
 -6 8 -1 29.12 1.06
 6 -8 1 32.46 0.85
 6 -8 2 32.75 0.83
 -7 -1 20 18.5 0.71
 -7 1 20 19.55 0.82
 -7 -1 20 9.56 0.62
 -7 1 20 9.01 0.6
 7 1 -19 37.68 1.36
 7 -1 -19 37.14 1.35
 7 -1 -19 38.47 1.12
 -7 -1 19 43.31 1.42
 -7 1 19 45.3 1.56
 7 -1 -18 27.96 1.15
 -7 -1 18 27.23 1.29
 7 -1 -18 24.38 1.16
 -7 1 18 28.77 1.4
 7 -1 -18 27.07 1.28
 7 1 -18 26.56 1.28
 7 -1 -17 14.8 1.04
 7 1 -17 16.24 0.9
 -7 -1 17 15.49 1.07
 7 1 -17 14.9 1.01
 -7 1 17 16.26 1.19
 7 1 -17 15.6 1.06
 7 1 -16 2.76 0.5
 7 1 -16 2.59 0.57
 7 -1 -16 2.73 0.45
 -7 1 16 1.79 0.46
 7 -1 -16 2.13 0.56
 7 1 -16 2.66 0.58
 -7 -1 16 2.81 0.6
 7 1 -15 268.94 6.3
 7 1 -15 266.88 5.99
 -7 -1 15 250.95 9.38
 7 1 -15 295.44 6.45
 7 -1 -15 262.89 5.72
 7 -1 -15 273.21 9.79
 -7 1 15 270.18 6.09
 -7 -1 15 272.79 6.33
 7 -1 -15 272.94 6.33
 7 1 -15 261.01 9.66
 7 -1 -14 249.33 5.9
 -7 1 14 241.48 8.47
 7 1 -14 250.03 5.64
 7 -1 -14 233.04 5.4
 7 1 -14 246.19 5.91
 7 -1 -14 244.13 5.3
 -7 1 14 243.09 5.68
 -7 -1 14 255.36 5.91
 7 -1 -14 242.25 9.23
 7 1 -14 241.45 9.21
 7 -1 -13 49.04 1.82
 7 1 -13 57.21 2.06
 7 1 -13 53.81 1.84
 -7 1 13 49.31 3.56
 7 -1 -13 52.5 1.64
 7 1 -13 50.37 1.91
 7 -1 -13 52.39 1.79
 7 1 -13 52.82 2.16
 -7 1 13 50.79 2.02
 7 -1 -13 54.31 2.17
 7 -1 -13 56.21 4.05
 7 1 -13 49.9 3.87
 7 -1 -12 71.18 2.16
 -7 1 12 70.41 2.21
 7 1 -12 76.12 2.58
 7 1 -12 71.12 2.18
 7 -1 -12 69.71 1.98
 7 1 -12 66.39 2.25
 -7 1 12 74.15 4.34
 7 -1 -12 76.18 2.57
 7 -1 -12 74.96 4.59
 7 1 -12 71.32 4.52
 7 -1 -11 126.26 3.12
 7 1 -11 127.98 3.18
 7 -1 -11 125.59 2.96
 7 1 -11 129.28 3.29
 7 -1 -11 131.55 3.61
 7 1 -11 130.93 3.62
 7 -1 -11 133.96 6.13
 7 1 -11 131.69 6.12
 7 1 -10 100.61 2.63
 7 -1 -10 106.86 2.62
 7 1 -10 101.04 2.56
 7 -1 -10 106.09 2.71
 7 -1 -10 101.36 2.39
 7 1 -10 106.34 2.7
 7 -1 -10 107.15 2.54
 7 1 -10 104.57 2.77
 7 -1 -10 110.36 3.08
 7 1 -10 106.85 3.09
 7 -1 -10 106.74 5.19
 7 1 -10 107.55 5.33
 7 1 -9 89 2.34
 7 -1 -9 91.19 2.28
 7 1 -9 91.56 2.31
 7 -1 -9 94.03 2.74
 7 1 -9 94.42 2.4
 7 1 -9 91.97 2.78
 7 -1 -9 94.02 2.28
 7 1 -9 95.06 2.47
 7 -1 -9 92.13 2.4
 7 -1 -9 91.35 2.33
 7 -1 -9 103.2 4.9
 7 1 -9 96.57 4.81
 7 -1 -8 27.84 1.07
 7 -1 -8 28.98 1.1
 7 1 -8 28.67 1.1
 7 -1 -8 28.24 1.28
 7 1 -8 28.49 1.32
 7 -1 -8 29.5 2.47
 7 1 -8 28.39 2.48
 7 -1 -7 538.9 10.01
 7 -1 -7 559.42 13.25
 7 1 -7 541.04 13.22
 7 1 -6 1555.16 27.46
 7 -1 -6 1685.17 31.29
 7 -1 -6 1544.57 27.46
 7 1 -6 1650.1 31.21
 7 -1 -5 1329.68 26.15
 7 1 -5 1294.74 26.13
 7 -1 -4 147.73 5.23
 7 1 -4 140.81 5.18
 7 1 -3 51.72 1.66
 7 -1 -3 52.77 1.68
 7 -1 -3 52.99 2.99
 7 1 -3 48.52 2.86
 7 -1 -2 361.99 7
 7 1 -2 347.46 6.98
 7 -1 -2 362.76 9.57
 7 1 -1 228.12 6.81
 7 1 -1 220.92 7.12
 7 -1 -1 220.93 7.05
 7 -1 -1 221.25 4.79
 7 1 -1 221.55 4.82
 7 -1 0 339.98 9.61
 7 1 0 337.61 9.5
 7 1 0 329.62 9.12
 7 -1 0 332.93 9.02
 7 -1 1 67.06 3.51
 7 1 1 69.63 3.63
 7 -1 2 89.81 4.28
 7 1 2 89.55 4.33
 7 -1 3 102.29 2.82
 7 -1 3 100.98 2.83
 7 1 3 111.12 2.81
 7 1 3 98.27 2.79
 7 -1 3 115.03 5.05
 7 1 3 115.28 5.11
 7 1 3 96.42 2.52
 7 1 4 136.27 3.57
 7 -1 4 141.75 3.61
 7 -1 4 153.08 6.24
 7 1 4 156.16 6.35
 7 -1 4 136.28 3.59
 7 1 4 132.97 3.26
 7 -1 4 142.08 3.44
 7 -1 5 1.31 0.42
 7 1 5 2.15 1.04
 7 1 5 1.71 0.45
 7 -1 5 1.69 0.45
 7 -1 5 1.17 0.38
 7 -1 5 1.71 0.38
 7 -1 5 0.99 0.79
 7 -1 6 237.83 8.88
 7 1 6 224.17 8.74
 7 1 6 212.39 5.29
 7 -1 6 220.66 5.32
 7 -1 6 214.55 5.01
 7 -1 6 221.19 5.33
 7 1 6 224.51 4.92
 7 -1 6 223.78 5.04
 7 1 7 165.43 3.96
 7 -1 7 158.86 4.36
 7 -1 7 175.65 7.77
 7 1 7 156.67 7.53
 7 1 7 159.6 4.39
 7 -1 7 163.64 4.41
 7 -1 7 152.55 4
 7 1 7 159.66 3.98
 7 -1 7 163.11 4.02
 7 -1 8 2.03 0.57
 7 -1 8 2.03 0.47
 7 -1 8 2.43 1.23
 7 1 8 2.53 1.09
 7 1 8 1.77 0.58
 7 -1 8 2.59 0.61
 7 -1 8 2.44 0.49
 7 1 8 2.19 0.48
 7 1 9 64.1 2.24
 7 1 9 67.78 2.65
 7 -1 9 69.57 4.96
 7 -1 9 68.65 2.62
 7 1 9 65.48 4.94
 7 -1 9 67.23 2.56
 7 -1 9 58.86 2.17
 7 -1 9 65.17 2.12
 7 1 10 13.7 0.94
 7 -1 10 14.76 1.15
 7 1 10 15.61 1.22
 7 -1 10 14.48 1.17
 7 -1 10 15.3 2.37
 7 1 10 12.28 2.2
 7 -1 10 10.43 0.83
 7 -1 11 28.87 1.57
 7 -1 11 28.11 1.49
 7 1 11 30.17 1.61
 7 -1 12 23.04 1.22
 7 -1 12 26.07 1.35
 7 1 12 21.96 1.06
 7 1 12 22.65 1.29
 7 -1 13 11.9 0.77
 7 1 13 13.92 0.88
 7 -1 13 12 0.81
 7 1 14 12.18 0.68
 7 -1 14 13.09 0.7
 7 -1 14 11.26 0.64
 7 -3 -19 1.02 0.19
 -7 3 19 0.71 0.22
 -7 3 18 32.04 1.23
 -7 -3 18 29.89 1.29
 -7 3 17 5.24 0.59
 -7 3 17 4.88 0.62
 7 -3 -16 12.66 0.83
 7 -3 -16 10.82 0.76
 -7 3 16 12.86 0.97
 7 -3 -15 2.88 0.47
 7 -3 -15 3.86 0.43
 -7 3 15 3.6 0.67
 -7 3 14 230 5.18
 7 3 -14 198.96 4.77
 -7 3 14 211.22 8.58
 7 -3 -14 196.84 4.79
 7 3 -14 236.49 5.56
 -7 3 14 205.33 8.67
 7 3 -14 196.07 4.83
 7 3 -13 643.45 12.96
 -7 3 13 705.93 13.38
 -7 3 13 700.14 18.4
 7 -3 -13 643.37 12.92
 -7 3 13 679.24 18.41
 7 -3 -13 685.99 12.78
 7 3 -13 666.68 13.03
 7 3 -13 684.39 17.57
 7 -3 -12 150.5 3.68
 7 3 -12 141.7 3.82
 -7 3 12 151.41 4.2
 7 3 -12 144.96 3.94
 7 -3 -12 135.28 6.3
 7 -3 -12 145.08 3.83
 7 -3 -12 147.24 3.3
 7 3 -12 167.12 4.54
 -7 3 12 159.16 7.5
 7 -3 -12 151.04 3.7
 -7 3 12 145.27 7.09
 7 3 -12 149.93 6.78
 7 -3 -11 161.21 3.83
 7 -3 -11 143.38 3.85
 7 -3 -11 154.49 3.74
 -7 3 11 159.6 4.4
 7 3 -11 152.78 4.1
 7 3 -11 176.01 4.68
 -7 3 11 167.94 7.61
 -7 3 11 164.83 7.37
 7 3 -11 146.83 3.93
 7 -3 -11 152.59 6.6
 7 3 -11 153.67 6.88
 7 -3 -10 67.51 4.14
 7 -3 -10 72.59 2.18
 7 -3 -10 69.26 2.1
 7 3 -10 67.64 4.27
 -7 3 10 69.45 2.65
 -7 3 10 69.4 4.48
 7 3 -10 65.36 2.39
 7 3 -10 75.09 2.77
 7 -3 -10 64.5 2.2
 7 3 -10 66.28 2.25
 7 -3 -9 6.06 0.57
 7 3 -9 7.11 1.43
 7 -3 -9 6.31 0.6
 7 -3 -9 6.39 0.48
 7 3 -9 6.26 0.72
 7 -3 -9 6.3 0.63
 7 3 -9 5.52 0.67
 7 -3 -9 5.31 1.24
 -7 3 9 6.33 0.82
 -7 3 9 5.35 1.35
 7 -3 -9 6.37 0.64
 7 -3 -8 28.76 1.15
 7 3 -8 31.49 1.44
 7 -3 -8 31.51 1.23
 7 3 -8 33.46 1.55
 -7 3 8 29.99 2.73
 7 -3 -8 33.71 2.66
 7 3 -8 33.04 2.64
 -7 3 8 32.39 1.66
 7 3 -7 529.26 10.41
 7 3 -7 549.81 10.59
 7 -3 -7 532.86 13.2
 7 -3 -7 530.38 9.91
 -7 3 7 543.75 10.81
 7 3 -7 557.52 10.86
 7 -3 -7 515.71 9.82
 7 -3 -7 544.22 9.99
 7 -3 -7 523.3 9.78
 -7 3 7 524.13 13.45
 7 -3 -7 543.78 9.72
 7 3 -7 526.91 13.15
 7 3 -6 830.12 15.49
 7 -3 -6 823.62 14.85
 7 -3 -6 863.14 15.26
 7 3 -6 837.49 15.65
 7 -3 -6 862.33 15.13
 -7 3 6 839.44 15.8
 7 3 -6 784.96 18.04
 7 3 -6 881.68 15.79
 7 -3 -6 851.61 15.09
 7 -3 -6 806.98 14.88
 -7 3 6 852.77 18.39
 7 -3 -6 816.29 18.21
 7 3 -6 825.84 15.21
 7 -3 -6 837.49 14.83
 7 3 -5 763.67 14.32
 -7 3 5 768.43 16.39
 7 3 -5 784.94 14.4
 -7 3 5 817.03 14.55
 7 -3 -5 785.8 13.9
 7 -3 -5 824.73 14.15
 7 -3 -5 740.33 13.92
 7 -3 -5 738.14 13.7
 7 -3 -5 698.29 14.08
 7 -3 -5 782.08 14.01
 7 3 -5 760.81 13.96
 7 -3 -5 775.3 13.66
 7 -3 -5 759.77 16.9
 7 3 -5 741.43 16.75
 7 -3 -4 22.43 1.97
 7 3 -4 23.47 1.97
 7 3 -4 24.33 1.24
 7 -3 -4 23.88 1
 7 -3 -4 20.27 1.01
 7 -3 -4 23.23 0.96
 7 -3 -4 22.04 1.09
 7 -3 -4 24.58 1.08
 7 3 -4 22.61 1.03
 7 -3 -4 25.07 0.96
 7 -3 -3 184.01 6.05
 7 -3 -3 174.82 3.78
 7 -3 -3 171.49 3.98
 7 3 -3 179.47 4.25
 7 -3 -3 173.35 3.75
 7 -3 -3 165.85 3.99
 7 3 -3 166.04 5.77
 7 -3 -3 167.5 4.38
 7 -3 -3 180.11 3.72
 7 3 -2 174.21 5.98
 7 3 -2 183.37 4.38
 7 -3 -2 177.45 3.88
 -7 3 2 179.66 5.02
 7 -3 -2 180.65 4.13
 7 -3 -2 178.75 3.92
 7 -3 -2 186.36 6.17
 7 -3 -2 179.06 4.19
 7 -3 -2 179.47 4.83
 7 3 -2 190.5 4.41
 7 -3 -2 190.44 3.9
 7 3 -1 49.23 1.86
 7 3 -1 50.89 1.88
 7 3 -1 47.44 1.82
 7 -3 -1 45.96 1.47
 7 -3 -1 47.7 1.67
 7 -3 -1 47.85 1.56
 7 -3 -1 49.56 1.76
 -7 3 1 51.06 2.46
 7 -3 -1 48.25 2.29
 -7 3 1 49.25 1.64
 7 -3 -1 51.86 1.55
 7 3 0 36 1.57
 7 3 0 32.57 1.51
 7 -3 0 32.72 1.43
 7 -3 0 29.82 1.22
 7 3 0 32.44 1.45
 7 -3 0 30.79 1.13
 -7 3 0 33.63 2.12
 7 -3 0 30.99 1.32
 7 -3 0 30.21 1.22
 7 -3 0 33.46 2.02
 7 3 0 30.9 1.2
 -7 3 0 34.32 1.33
 7 3 1 10.8 0.85
 7 -3 1 10.74 0.84
 7 -3 1 9.09 0.6
 7 -3 1 10.22 0.76
 7 -3 1 10.83 0.73
 7 -3 1 9.73 0.79
 7 -3 1 10.01 1.23
 7 3 1 10.29 0.71
 -7 3 -1 11.03 0.79
 7 -3 1 9.75 0.67
 7 3 2 401.34 7.92
 7 3 2 385.67 7.71
 7 3 2 404.44 10.63
 7 -3 2 398.75 7.6
 7 -3 2 403.87 8.19
 7 -3 2 393.42 7.88
 7 -3 2 376.02 7.74
 7 -3 2 398.09 9.93
 7 3 2 378.92 7.73
 7 -3 2 399.6 8.22
 7 -3 3 16.39 1.12
 7 3 3 15.24 1.82
 7 3 3 14.93 0.9
 7 -3 3 16.13 1.08
 7 -3 3 17.33 1
 7 -3 3 16.17 1.79
 7 3 3 16.2 1.02
 7 -3 3 18.08 1.75
 7 3 3 14.65 0.94
 7 -3 3 15.61 0.85
 7 3 4 38.63 1.55
 7 3 4 39.77 1.68
 7 -3 4 36.49 1.48
 7 -3 4 38.26 2.82
 7 3 4 44.39 3.16
 7 -3 4 39.12 1.79
 7 -3 4 39.99 1.77
 7 -3 4 40.44 1.61
 7 -3 4 39.4 1.76
 7 3 4 37.22 1.56
 7 -3 4 32.9 2.45
 7 -3 4 40.79 1.41
 7 -3 5 49.6 2.1
 7 3 5 51.38 1.97
 7 3 5 52.34 1.9
 7 -3 5 46.36 1.76
 7 -3 5 51.45 3.37
 7 3 5 48.13 3.49
 7 -3 5 52.05 2.11
 7 -3 5 52.04 1.88
 7 3 5 51.05 1.86
 7 -3 5 50.59 2.09
 7 -3 5 48.72 1.56
 7 -3 6 8.61 0.91
 7 3 6 9.38 0.81
 7 -3 6 8.2 0.73
 7 -3 6 6.67 1.34
 7 3 6 8.58 1.63
 7 -3 6 7.98 0.88
 7 -3 6 8.31 0.75
 7 -3 6 8.08 0.89
 7 -3 6 7.78 0.57
 7 3 7 288.87 6.25
 7 -3 7 273.38 6.08
 7 3 7 277.92 9.69
 7 -3 7 294.84 6.64
 7 -3 7 283.66 6.03
 7 -3 7 293.18 6.59
 7 -3 7 295.61 6.75
 7 -3 7 259.81 5.38
 7 -3 8 196.38 4.96
 7 3 8 183.47 4.5
 7 -3 8 181.95 4.4
 7 3 8 177.01 7.53
 7 -3 8 184.76 4.8
 -7 3 -8 185.43 7.29
 7 -3 8 170.06 4.11
 7 3 8 183.79 4.33
 7 -3 8 183.99 4.74
 7 -3 9 31.73 1.68
 7 3 9 32.34 1.47
 7 -3 9 29.83 1.38
 7 -3 9 32.19 1.62
 7 3 9 31.6 1.38
 7 -3 9 30.48 1.54
 7 -3 10 3.36 0.54
 7 3 10 3.31 0.48
 7 -3 10 3.07 0.48
 7 -3 10 3.58 0.58
 7 3 10 3.31 0.5
 7 -3 11 9.01 0.64
 7 -3 11 9.13 0.68
 7 -3 11 8.24 0.7
 7 -3 12 37.15 1.21
 -7 3 -12 37.97 1.41
 7 -3 13 2.06 0.33
 -7 5 16 39.07 1.21
 7 5 -16 35.22 1.26
 7 -5 -16 37.9 1.05
 7 -5 -15 16.02 0.74
 -7 -5 15 14.9 0.79
 -7 5 14 138.18 3.33
 -7 5 14 131.47 3.4
 -7 5 13 39.48 1.68
 7 -5 -13 40.48 1.38
 -7 -5 13 37.3 1.53
 7 -5 -12 17.32 0.94
 -7 5 12 17.78 1.22
 -7 -5 12 16.7 1.03
 7 -5 -11 49.12 1.7
 7 -5 -11 51.73 1.76
 7 5 -11 47.81 1.74
 -7 5 11 47.19 1.65
 -7 -5 11 46.65 1.81
 7 -5 -10 21.26 1.11
 7 -5 -10 21.51 1.09
 -7 5 10 20.87 1.51
 7 5 -10 20.51 1.19
 -7 5 10 21.5 2.67
 -7 5 10 20.99 1.06
 7 -5 -9 2.13 0.47
 7 -5 -9 2.24 0.45
 7 5 -9 1.63 0.52
 -7 5 9 2.53 0.73
 -7 5 9 2.51 1.16
 -7 5 9 1.63 0.39
 -7 5 8 201.15 5.5
 7 -5 -8 193.88 4.39
 7 5 -8 201.19 4.94
 -7 5 8 187.52 8.14
 -7 5 8 188.12 4.36
 7 5 -7 4.76 0.82
 7 5 -7 4.07 0.7
 -7 5 7 4.4 0.85
 -7 5 7 5.68 0.57
 7 -5 -7 4.08 0.44
 7 5 -6 189.21 4.97
 -7 5 6 184.99 5.14
 7 5 -6 181.19 4.72
 7 -5 -6 173.39 3.86
 7 5 -5 475.71 9.78
 7 5 -5 498.64 9.72
 -7 5 5 481.89 10.09
 7 -5 -5 433.1 8.93
 7 -5 -5 439.89 8.62
 7 -5 -5 452.08 8.64
 7 5 -4 19.84 1.34
 7 5 -4 21.96 1.37
 -7 5 4 22.7 1.52
 7 -5 -4 19.78 1.1
 7 -5 -4 20.42 1.2
 7 -5 -4 21.51 1.03
 7 -5 -4 20.61 1.16
 7 -5 -4 20.03 0.98
 7 5 -3 100.96 3.2
 7 5 -3 104.55 3.21
 -7 5 3 99.55 3.35
 7 -5 -3 91.17 2.66
 7 -5 -3 91.88 2.83
 7 -5 -3 94.43 2.53
 7 -5 -3 89.97 2.56
 7 -5 -3 96.95 2.84
 7 5 -2 31.8 1.68
 7 -5 -2 30.55 1.36
 7 -5 -2 29.86 1.47
 7 -5 -2 29.3 1.41
 7 -5 -2 29.39 1.26
 7 -5 -1 21.79 1.13
 7 -5 -1 19.79 1.21
 7 -5 -1 19.85 1.68
 7 -5 -1 21.69 1.24
 7 -5 -1 21.93 1.1
 7 -5 0 50.27 1.81
 -7 5 0 52.93 2.11
 7 -5 0 54.37 2.04
 7 -5 0 47.12 2.72
 7 -5 0 54.11 1.83
 7 -5 1 166.21 4
 -7 5 -1 177.76 4.5
 7 -5 1 177.22 4.42
 7 -5 1 163.4 5.69
 7 5 1 167.53 4.09
 7 5 2 21.74 1.25
 7 -5 2 19.78 1.05
 7 -5 2 19.62 1.24
 -7 5 -2 22.25 1.34
 7 -5 2 21.75 1.29
 7 -5 2 17.6 1.82
 7 5 2 19.2 1.13
 7 -5 2 20.67 1.1
 7 -5 3 37.23 1.73
 7 5 3 34.55 1.57
 7 -5 3 32.91 1.35
 7 -5 3 34.17 1.63
 -7 5 -3 36.21 1.73
 7 -5 3 33.8 2.5
 7 5 3 36.1 1.56
 -7 5 -3 29.66 2.62
 7 -5 3 37.72 1.44
 7 5 4 10.77 0.86
 -7 5 -4 10.6 0.94
 -7 5 -4 7.66 1.4
 7 -5 4 9.49 1.38
 7 -5 4 10.56 0.69
 7 -5 4 10.32 0.87
 7 -5 4 10.52 0.94
 7 5 4 10.48 0.84
 7 -5 4 9.93 0.71
 7 5 5 38.97 1.63
 7 -5 5 38.24 1.66
 7 -5 5 39.55 1.79
 -7 5 -5 39.92 1.8
 7 5 5 38.51 1.59
 7 -5 5 37.57 1.35
 7 -5 6 28.83 1.37
 7 -5 6 30.55 1.53
 -7 5 -6 27.96 1.46
 7 5 6 28.33 1.29
 7 -5 6 24.69 1
 7 -5 7 8.06 0.7
 7 -5 7 9.27 0.85
 -7 5 -7 8.75 0.82
 7 5 7 9.51 0.73
 -7 5 -8 56.99 1.98
 7 -5 8 54.21 1.7
 -7 5 -9 13.92 0.86
 -7 5 -10 5.44 0.51
 7 -5 10 5.18 0.47
 -7 5 -11 2.38 0.3
 7 -5 11 2.28 0.25
 -7 7 11 35.33 1.09
 -7 7 11 29.41 0.94
 7 -7 -10 2.8 0.3
 -7 7 10 3.06 0.41
 7 -7 -10 2.89 0.3
 7 7 -10 2.6 0.34
 7 7 -9 6.17 0.52
 7 -7 -9 6.06 0.44
 7 -7 -9 5.47 0.42
 -7 7 9 5.51 0.58
 7 -7 -8 13.72 0.67
 -7 7 8 14.2 0.96
 7 -7 -8 14.52 0.7
 7 -7 -7 4.34 0.45
 7 -7 -7 3.11 0.38
 -7 7 7 4.16 0.63
 -7 7 6 142.38 3.79
 7 -7 -6 131 2.96
 -7 7 5 29.5 1.54
 7 -7 -5 28.73 1.05
 7 -7 -5 27.37 0.9
 -7 7 4 18.6 1.22
 7 -7 -4 18.34 0.76
 -7 7 3 11.73 1
 7 -7 -3 11.89 0.71
 7 -7 -3 11.09 0.62
 -7 7 2 43.36 1.87
 7 -7 -2 43.17 1.41
 7 -7 -2 42.48 1.33
 7 7 -1 20.13 1.02
 -7 7 1 20.27 1.25
 7 -7 -1 20.05 0.9
 7 -7 -1 19.44 0.86
 7 7 0 1.96 0.42
 7 -7 0 2.41 0.37
 -7 7 0 1.6 0.49
 7 -7 0 2.12 0.37
 7 -7 0 1.73 0.39
 7 7 1 28.99 1.14
 -7 7 -1 28.39 1.41
 7 -7 1 29.05 1.04
 7 -7 1 30.2 1.19
 7 -7 1 30.43 1.08
 7 7 2 2.25 0.36
 -7 7 -2 2.03 0.49
 7 -7 2 2.12 0.31
 7 -7 2 2.21 0.37
 7 -7 2 2.45 0.32
 7 -7 3 1.76 0.29
 7 -7 3 1.49 0.29
 7 -7 4 3.63 0.35
 7 -7 4 3.59 0.32
 7 -7 5 5.56 0.32
 7 -7 5 4.95 0.35
 -8 0 20 0.51 0.23
 8 0 -19 50.54 1.35
 8 0 -19 52.72 1.7
 8 0 -18 0.2 0.28
 8 0 -18 0.17 0.31
 8 0 -18 0.16 0.34
 -8 0 18 -0.03 0.35
 8 0 -17 65.16 2.15
 8 0 -17 70.01 2.35
 -8 0 17 67.75 2.42
 8 0 -17 65.2 2.35
 8 0 -16 211.64 4.96
 -8 0 16 211.44 5.25
 8 0 -16 202.69 5.17
 8 0 -15 37.12 1.42
 8 0 -15 38.36 1.62
 8 0 -15 41 1.92
 8 0 -15 36.07 3.44
 8 0 -14 1148.33 21.13
 8 0 -14 1229.5 22.09
 8 0 -14 1194.17 21.39
 8 0 -14 1210.88 27.59
 8 0 -13 394.83 7.98
 8 0 -13 404.5 8.16
 8 0 -13 421.44 8.84
 8 0 -13 412.78 13.02
 8 0 -12 104.02 2.63
 8 0 -12 108.3 2.83
 8 0 -12 115.06 2.98
 8 0 -12 117.34 3.48
 8 0 -12 118.09 6.18
 8 0 -11 30.79 1.29
 8 0 -11 33.19 1.22
 8 0 -11 35.08 1.33
 8 0 -11 36.06 1.39
 8 0 -11 35.82 1.71
 8 0 -11 32.58 3.12
 8 0 -10 3.75 0.45
 8 0 -10 4.54 0.47
 8 0 -10 3.87 1.35
 8 0 -10 4.6 0.5
 8 0 -10 3.55 0.38
 8 0 -10 4.12 0.49
 8 0 -10 3.25 0.6
 8 0 -9 41.94 1.39
 8 0 -9 42.81 1.35
 8 0 -9 41.78 1.77
 8 0 -9 43.84 1.41
 8 0 -9 42.49 1.46
 8 0 -9 42.38 3.32
 8 0 -8 433.01 8.16
 8 0 -8 447 8.24
 8 0 -8 432.08 8.33
 8 0 -8 438.31 8.79
 8 0 -7 5.49 1.27
 8 0 -7 6.21 0.52
 8 0 -7 6.8 0.48
 8 0 -7 6.17 0.48
 8 0 -7 5.53 0.6
 8 0 -6 139.83 5.63
 8 0 -5 150.78 5.72
 8 0 -4 228.49 4.95
 8 0 -4 219.68 7.23
 8 0 -3 10.65 0.78
 8 0 -3 11.92 1.55
 8 0 -2 27.73 2.37
 8 0 -2 24.92 1.2
 8 0 -1 90.53 4.47
 8 0 0 589.86 14.65
 8 0 0 638.79 15.41
 8 0 1 409.56 8.22
 8 0 1 404.5 8.14
 8 0 2 151.2 3.81
 8 0 2 168.28 6.49
 8 0 3 3.81 0.38
 8 0 3 3.75 0.49
 8 0 3 3.27 0.52
 8 0 3 4.96 1.26
 8 0 3 3.67 0.37
 8 0 4 89.38 2.13
 8 0 4 91.08 2.64
 8 0 4 89.89 2.79
 8 0 5 246.49 5.65
 8 0 5 254.24 5.9
 8 0 6 1.53 1.08
 8 0 6 1.61 0.53
 8 0 6 1.27 0.44
 8 0 7 61.41 4.65
 8 0 7 58.55 2.2
 8 0 7 56.82 2.37
 8 0 8 4.1 1.44
 8 0 8 3.98 0.73
 8 0 8 3.89 0.63
 8 0 9 55.53 2.35
 8 0 9 53.45 4.44
 8 0 9 52.1 2.05
 8 0 10 8.12 0.91
 8 0 10 8.87 0.79
 8 0 11 15.32 1.09
 8 0 12 4.86 0.6
 8 0 12 5.46 0.56
 8 0 13 33.65 1.24
 8 0 13 29.37 1.03
 8 0 14 12.03 0.56
 8 -2 -19 3.86 0.38
 8 -2 -19 2.28 0.32
 -8 -2 18 40.95 1.32
 8 2 -17 3.71 0.57
 -8 2 17 3.47 0.51
 8 -2 -17 2.58 0.36
 -8 -2 17 2.64 0.43
 8 -2 -17 2.75 0.51
 8 2 -17 3.03 0.49
 -8 2 17 3.46 0.63
 8 2 -16 14.56 0.92
 8 -2 -16 14.45 1.01
 -8 -2 16 15.73 0.95
 8 2 -16 15.85 1.15
 8 -2 -16 14.38 0.83
 -8 2 16 14.59 1
 8 2 -16 13.28 0.96
 8 2 -15 82.24 2.74
 8 -2 -15 84.64 2.51
 8 2 -15 80.03 2.56
 -8 -2 15 77.94 2.48
 8 -2 -15 81.18 2.33
 -8 2 15 86.93 2.77
 8 -2 -15 79.97 2.71
 8 2 -14 213.98 5.32
 8 -2 -14 218.48 4.95
 8 2 -14 217.09 5.19
 -8 2 14 215.27 8.46
 8 -2 -14 205.55 4.49
 8 2 -14 243.41 5.72
 -8 -2 14 204.51 4.97
 8 -2 -14 217.3 5.32
 8 -2 -14 228.38 4.85
 -8 2 14 217.89 5.38
 8 -2 -14 227.46 8.87
 8 2 -14 211.92 8.8
 8 -2 -13 657.77 12.64
 -8 2 13 695.96 12.92
 8 2 -13 672.46 13.12
 8 -2 -13 665.49 12.32
 -8 2 13 668.06 17.84
 -8 -2 13 639.27 12.79
 8 -2 -13 679 13.23
 8 2 -13 667.72 13.28
 8 -2 -13 687.14 18.09
 8 2 -13 677.42 18.31
 8 -2 -12 455.12 9.02
 8 -2 -12 455.52 8.92
 -8 2 12 456.75 9.23
 8 2 -12 454.13 9.45
 8 2 -12 449.17 9.19
 8 -2 -12 458.69 8.69
 8 2 -12 493.39 9.86
 -8 2 12 464.45 13.88
 8 -2 -12 448.1 9.49
 8 2 -12 454.42 9.57
 8 -2 -12 476.23 14.03
 8 2 -12 473.79 14.17
 8 -2 -11 56.97 2.2
 8 -2 -11 59.07 1.95
 8 -2 -11 58.45 1.86
 -8 2 11 55.05 2.08
 8 2 -11 57.23 2.18
 8 2 -11 57.35 2.05
 8 -2 -11 59.28 1.78
 8 2 -11 62.06 2.39
 8 2 -11 53.59 2.19
 8 -2 -11 55.63 4.09
 8 2 -11 57.8 4.22
 8 2 -10 280.2 5.81
 8 -2 -10 295.41 5.99
 8 -2 -10 287.45 5.85
 8 -2 -10 282.93 5.61
 -8 2 10 283.01 6.35
 8 2 -10 284.31 6.43
 8 2 -10 302.06 6.26
 8 -2 -10 282.38 6.38
 8 2 -10 286.13 6.48
 8 -2 -10 303.74 10.18
 8 2 -10 294.89 10.28
 8 -2 -9 17.35 0.94
 8 -2 -9 18.87 2.29
 8 2 -9 18.21 0.89
 8 -2 -9 17.35 0.94
 8 2 -9 16.53 0.93
 8 -2 -9 17.73 0.87
 8 2 -9 16.35 2.26
 8 -2 -9 16.52 0.78
 -8 2 9 16.88 1.11
 8 2 -9 17.43 1.12
 8 2 -9 17.52 1.02
 8 2 -9 17.91 1.17
 8 2 -9 16.02 1.02
 8 -2 -9 17.72 0.9
 8 -2 -9 16.62 1.08
 8 2 -9 18 1.14
 8 -2 -8 189.83 4.17
 8 2 -8 185.26 4.04
 8 -2 -8 199.35 4.19
 8 2 -8 189.01 4.24
 8 -2 -8 186.49 4.01
 8 -2 -8 188.88 3.97
 8 2 -8 191.12 4.65
 8 2 -8 191.69 4.37
 8 2 -8 196.94 4.69
 8 2 -8 177.55 4.37
 8 -2 -8 197.06 4.24
 8 -2 -8 191.51 4.12
 8 -2 -8 202.21 7.49
 8 2 -8 200.44 7.58
 8 -2 -7 193.25 4.16
 8 2 -7 189.74 4.03
 8 2 -7 199.54 4.27
 8 -2 -7 189.01 3.98
 8 2 -7 197.94 4.64
 8 2 -7 197.16 7.27
 8 2 -7 188.28 4.13
 8 2 -7 205.78 4.67
 8 2 -7 186.61 4.33
 8 -2 -7 195.22 4.23
 8 -2 -7 193.74 4.14
 8 -2 -7 201.88 7.24
 8 2 -6 21.61 0.96
 8 -2 -6 22.74 0.94
 8 2 -6 22.26 0.95
 8 -2 -6 24 0.92
 8 -2 -6 20.03 2.07
 8 2 -6 21.14 1.04
 8 2 -6 22.72 1.16
 8 2 -6 22.59 1.06
 8 -2 -6 20.68 1
 8 2 -6 21.46 0.92
 8 -2 -6 22.08 0.97
 8 -2 -6 23.42 1.03
 8 2 -6 21.91 1.15
 8 2 -6 20.1 2.05
 8 2 -5 473.06 8.96
 8 2 -5 486.82 9.43
 8 2 -5 460.65 8.98
 8 2 -5 470.46 9.34
 8 2 -5 470 9.04
 8 -2 -5 486.95 9.11
 8 -2 -5 469.06 9
 8 -2 -5 481.55 9.33
 8 2 -5 475.43 9.31
 8 -2 -5 494.82 8.81
 8 2 -5 492.26 8.93
 8 -2 -5 459.51 12.31
 8 2 -5 447.97 12.23
 8 -2 -4 0.11 0.29
 8 2 -4 0.38 0.57
 8 2 -4 0.49 0.27
 8 2 -4 0.08 0.31
 8 2 -4 0.24 0.27
 8 2 -4 0.02 0.28
 8 2 -4 -0.02 0.3
 8 2 -4 -0.02 0.26
 8 2 -4 0.1 0.28
 8 -2 -4 0.82 0.34
 8 -2 -4 0.12 0.33
 8 -2 -4 0.09 0.55
 8 -2 -4 0.02 0.26
 8 -2 -4 0.17 0.24
 8 -2 -3 5.61 1.14
 8 2 -3 5.56 1.16
 8 2 -3 5.37 0.5
 8 2 -3 5.42 0.62
 8 2 -3 5.47 0.58
 8 2 -3 4.89 0.47
 8 2 -3 5.83 0.61
 8 -2 -3 5.48 0.51
 8 -2 -3 5.47 0.51
 8 -2 -3 5.59 0.59
 8 2 -3 5.01 0.58
 8 -2 -2 106.74 4.91
 8 2 -2 112.02 5.03
 8 2 -2 115.51 3.09
 8 -2 -2 107.19 2.73
 8 2 -2 106.47 2.93
 8 -2 -2 107.38 2.76
 8 -2 -2 115.23 2.62
 8 2 -2 105.85 2.58
 8 2 -1 83.43 2.57
 8 2 -1 91.36 4.56
 8 -2 -1 89.67 2.45
 8 2 -1 93.6 2.62
 8 -2 -1 95.18 4.63
 8 -2 -1 88.7 2.51
 8 -2 -1 89.7 2.45
 8 2 -1 88 2.23
 8 2 0 61.81 1.97
 8 2 0 62.86 1.85
 8 -2 0 61.81 1.99
 8 2 0 66.68 2.06
 8 2 0 68.17 2.13
 8 -2 0 63.82 1.86
 8 2 0 62.85 1.75
 8 -2 0 58.04 1.93
 8 -2 0 64.4 2.02
 8 -2 0 63.77 2.03
 8 2 0 62.19 1.76
 8 -2 0 66.44 1.84
 8 2 1 40.71 2.95
 8 2 1 35.54 1.46
 8 -2 1 33.49 1.4
 8 2 1 33.67 1.3
 8 2 1 35.43 1.58
 8 -2 1 36.7 2.68
 8 2 1 36.28 1.46
 8 -2 1 33.72 1.27
 8 -2 1 34.5 1.45
 8 2 1 39.82 1.35
 8 -2 1 36.23 1.28
 8 2 1 34.52 1.19
 8 -2 2 12.13 0.84
 8 2 2 11.69 0.86
 8 2 2 10.91 0.83
 8 2 2 11.17 1.69
 8 2 2 11.37 0.76
 8 -2 2 11.21 0.82
 8 -2 2 10.42 0.69
 8 -2 2 13.24 1.74
 8 -2 2 11.73 0.84
 8 2 2 10.43 0.73
 8 -2 2 11.64 0.72
 8 2 2 11.8 0.64
 8 -2 2 11.28 0.91
 8 -2 3 189.52 4.7
 8 2 3 187.37 4.53
 8 -2 3 182.59 4.46
 8 -2 3 195.01 7.25
 8 2 3 195.79 7.51
 8 2 3 190.16 4.32
 8 -2 3 189.78 4.51
 8 -2 3 191.63 4.18
 8 -2 3 190.36 4.55
 8 2 3 180.54 4.26
 8 2 3 189.12 4.53
 8 -2 3 196.95 4.11
 8 -2 4 25.56 1.41
 8 2 4 25.36 1.33
 8 -2 4 27.16 1.35
 8 -2 4 24.64 2.54
 8 2 4 28.47 2.79
 8 2 4 25.58 1.22
 8 -2 4 24.16 1.28
 8 2 4 24.85 1.34
 8 -2 4 25.28 1.32
 8 2 4 24.25 1.2
 8 -2 4 26.05 1.06
 8 -2 5 37.98 1.82
 8 2 5 40.4 1.77
 8 -2 5 39.65 1.73
 8 -2 5 42.03 3.4
 8 2 5 35.9 3.27
 8 2 5 41.49 1.62
 8 -2 5 39.22 1.7
 8 2 5 38.18 1.58
 8 -2 5 40.53 1.75
 8 -2 6 60.2 2.37
 8 2 6 58.4 2.03
 8 2 6 57.97 2.25
 8 -2 6 60.94 2.27
 8 -2 6 56.51 4.09
 8 2 6 57.11 4.22
 8 -2 6 57.77 2.17
 8 -2 6 61.09 2.23
 8 -2 7 120.23 3.71
 8 2 7 125.36 3.66
 8 -2 7 122.53 3.57
 8 -2 7 126.33 6.36
 8 2 7 122.84 6.5
 8 2 7 118.82 3.24
 8 -2 7 120.5 3.46
 8 -2 7 123.75 3.47
 8 -2 8 43.95 2
 8 2 8 44.69 1.97
 8 -2 8 44.02 1.91
 8 -2 8 39.37 3.55
 8 2 8 40.78 3.75
 8 2 8 39.69 1.58
 8 -2 8 39.94 1.75
 8 2 8 42.58 1.68
 8 -2 8 41.93 1.74
 8 -2 9 10.83 0.97
 8 2 9 9.73 0.9
 8 -2 9 11.59 0.92
 8 -2 9 10.13 0.77
 8 -2 10 20.59 1.26
 8 2 10 21.85 1.25
 8 -2 10 22.64 1.24
 8 2 11 33.33 1.44
 8 -2 11 34.13 1.41
 8 -2 11 32.12 1.45
 8 2 12 9.28 0.64
 8 -2 12 9.15 0.63
 8 -2 12 8.13 0.65
 8 -2 13 15.79 0.72
 8 -2 13 16.31 0.66
 -8 2 -13 17.46 0.74
 8 4 -18 5.85 0.39
 -8 -4 18 3.26 0.32
 -8 4 17 21.23 0.9
 -8 -4 17 18.25 0.91
 -8 -4 16 30.22 1.33
 -8 4 16 35.26 1.39
 8 -4 -15 25.18 0.92
 -8 4 15 27.12 1.34
 8 -4 -14 75.09 2.17
 -8 4 14 77.97 2.45
 8 -4 -13 385.86 7.63
 8 -4 -13 377.42 7.58
 -8 4 13 390.87 8.14
 8 4 -13 378.32 7.84
 8 -4 -12 408.68 8.04
 8 -4 -12 398.13 7.94
 -8 4 12 418.47 8.73
 8 4 -12 406.17 8.43
 8 -4 -12 395.03 7.58
 -8 4 12 413.1 13.1
 8 -4 -11 41.14 1.61
 8 -4 -11 37.18 1.49
 -8 4 11 40.23 1.97
 8 4 -11 36.15 1.76
 -8 4 11 35.82 3.62
 -8 4 11 31.76 3.09
 8 -4 -10 151.73 3.71
 -8 4 10 154.94 4.55
 8 4 -10 159.99 4.36
 8 -4 -10 161.08 3.87
 8 4 -9 39.52 1.67
 -8 4 9 35.18 3.06
 8 -4 -9 37.86 1.47
 8 -4 -9 37.27 1.27
 -8 4 9 41.5 2.08
 8 4 -9 39.95 1.91
 8 4 -8 29.25 1.44
 8 -4 -8 27.77 1.2
 -8 4 8 28.28 1.67
 8 4 -8 28.6 1.61
 8 -4 -8 26.95 1.03
 8 4 -7 59.39 2.14
 8 -4 -7 54.47 1.76
 -8 4 7 54.96 2.39
 8 4 -7 55.58 2.3
 8 -4 -7 56.42 1.81
 8 -4 -7 55.81 1.64
 8 4 -6 46.84 1.89
 8 4 -6 45.89 2.11
 -8 4 6 45.69 2.1
 8 4 -6 48.3 2.08
 8 -4 -6 45.06 1.61
 8 -4 -6 44 1.46
 8 4 -5 112.06 3.21
 8 4 -5 117.34 3.49
 -8 4 5 113.16 3.46
 8 -4 -5 101.05 2.8
 8 4 -5 108.01 3.35
 8 -4 -5 102.08 2.82
 8 -4 -5 107.22 2.66
 8 4 -4 114.74 3.29
 8 4 -4 114.83 3.48
 8 4 -4 116.76 3.45
 -8 4 4 118.68 3.54
 8 -4 -4 109.82 2.88
 8 -4 -4 108.84 2.96
 8 -4 -4 103.39 3.12
 8 -4 -4 113.64 2.79
 8 -4 -3 0.43 0.43
 8 4 -3 0.1 0.39
 8 4 -3 0.5 0.41
 8 4 -3 0.04 0.43
 8 -4 -3 0.21 0.31
 8 -4 -3 0.75 0.25
 8 -4 -3 0.35 0.32
 8 4 -2 316.58 6.76
 8 -4 -2 292.77 6.08
 8 -4 -2 289.18 6.39
 8 -4 -2 289.44 5.93
 -8 4 2 289.85 6.36
 8 -4 -2 306.22 6.54
 8 -4 -2 309.88 6.11
 8 4 -2 300.32 6.86
 8 4 -1 49.16 2.04
 8 -4 -1 47.12 1.6
 8 -4 -1 45.91 1.81
 8 -4 -1 45.63 1.53
 8 -4 -1 47.47 1.91
 -8 4 1 47.22 1.83
 8 -4 -1 45.95 2.45
 8 4 -1 44.77 1.54
 8 -4 -1 50.81 1.69
 -8 4 0 20.99 1.19
 8 -4 0 19.69 0.98
 8 -4 0 19.84 1.15
 8 -4 0 20.59 0.97
 8 -4 0 19.81 1.23
 8 -4 0 19.9 1.74
 8 4 0 20.19 1.03
 8 4 1 98.75 2.95
 -8 4 -1 103.67 4.49
 8 -4 1 99.58 2.58
 8 -4 1 102.49 2.95
 8 -4 1 94.72 2.57
 8 -4 1 107.54 3.15
 -8 4 -1 103.35 3.01
 8 4 1 99.38 2.76
 8 -4 1 99.11 2.7
 8 4 2 60.11 2.15
 8 -4 2 55.67 1.88
 8 -4 2 57.33 1.75
 8 -4 2 58.39 2.1
 8 -4 2 54.93 1.8
 -8 4 -2 60.55 3.51
 8 -4 2 61.98 2.29
 8 4 2 55.93 1.97
 -8 4 -2 57.25 2.13
 8 -4 2 58.26 1.89
 8 4 3 84.43 2.68
 8 -4 3 78.16 2.41
 8 -4 3 89.57 2.87
 8 -4 3 89 2.68
 8 -4 3 77.31 2.29
 8 4 3 82.15 2.54
 -8 4 -3 86.47 2.75
 8 -4 3 84.28 2.38
 -8 4 -3 80.59 4.25
 -8 4 -4 0.2 0.65
 8 -4 4 0.96 0.42
 8 4 4 0.9 0.49
 8 -4 4 1.61 0.46
 8 -4 4 0.99 0.35
 8 4 4 0.82 0.42
 8 -4 4 1.98 0.42
 -8 4 -4 0.83 0.47
 8 4 5 10.91 0.93
 -8 4 -5 10.98 1.69
 8 -4 5 10.68 0.83
 8 -4 5 11.1 0.85
 8 -4 5 10.58 0.74
 8 4 5 10.41 0.84
 -8 4 -5 12.23 0.97
 8 -4 5 11.26 0.71
 8 -4 6 5.78 0.65
 8 -4 6 5.49 0.6
 -8 4 -6 5.98 0.72
 8 -4 6 5.42 0.56
 8 -4 6 5.84 0.76
 8 4 6 5.83 0.65
 8 -4 6 5.2 0.47
 8 -4 7 19.02 1.08
 8 -4 7 20.9 1.25
 8 -4 7 19.74 0.97
 8 -4 7 18.13 0.9
 8 4 7 18.94 1.04
 -8 4 -7 20.25 1.21
 8 -4 8 2.22 0.45
 8 -4 8 1.86 0.49
 -8 4 -8 2.1 0.5
 8 -4 9 30.04 1.24
 8 -4 9 32.6 1.34
 8 4 9 32.56 1.22
 -8 4 -9 31.59 1.37
 8 -4 10 3.32 0.41
 8 -4 10 4.33 0.45
 -8 4 -10 3.75 0.47
 8 -4 11 10.41 0.5
 -8 4 -11 13.31 0.69
 8 6 -14 117.42 2.6
 8 -6 -14 113.94 2.35
 8 6 -13 177.47 3.82
 8 -6 -13 167.54 3.43
 -8 6 13 175.22 3.7
 8 -6 -12 54.36 1.49
 8 6 -12 53.89 1.82
 8 -6 -12 52.23 1.46
 -8 6 12 57.24 1.79
 8 6 -11 8.23 0.76
 8 -6 -11 7.58 0.53
 -8 6 11 9.08 0.78
 8 -6 -11 8.83 0.6
 8 6 -10 8.13 0.8
 8 -6 -10 7.45 0.59
 8 -6 -10 7.12 0.55
 -8 6 10 8.23 0.83
 8 -6 -9 39.7 1.4
 8 6 -9 35.76 1.71
 8 -6 -9 37.5 1.32
 -8 6 9 39.06 1.83
 8 -6 -8 25 1.13
 8 -6 -8 23.87 1.03
 8 -6 -8 23.07 0.82
 -8 6 8 23.55 1.49
 8 6 -8 24.51 1.42
 8 -6 -7 43.04 1.46
 -8 6 7 43.94 2.07
 8 6 -7 45.59 1.96
 8 -6 -7 43.38 1.26
 8 -6 -6 7.25 0.6
 -8 6 6 9.28 1.01
 8 6 -6 8.31 0.88
 8 -6 -6 7.66 0.54
 8 6 -5 7.36 0.83
 -8 6 5 7.26 0.93
 8 -6 -5 6.06 0.52
 -8 6 4 124.29 3.8
 8 -6 -4 118.28 3.01
 8 -6 -4 115.55 2.82
 -8 6 3 14.47 1.21
 8 -6 -3 14.51 0.87
 8 -6 -3 13.46 0.81
 -8 6 2 6.87 0.89
 8 -6 -2 7.64 0.66
 8 -6 -2 5.79 0.67
 8 -6 -2 6.01 0.52
 8 -6 -2 5.66 0.58
 -8 6 1 14.62 1.18
 8 -6 -1 15.53 0.88
 8 -6 -1 15.49 1
 8 -6 -1 14.52 0.8
 8 -6 -1 17.14 1
 8 -6 -1 16.27 0.9
 8 6 0 62.38 2.15
 -8 6 0 63.41 2.44
 8 -6 0 64.1 1.9
 8 -6 0 57.91 1.82
 8 -6 0 67.06 2.12
 8 -6 0 62.96 1.93
 8 6 1 5.43 0.64
 8 -6 1 4.24 0.47
 8 -6 1 3.99 0.48
 8 -6 1 5.83 0.62
 8 6 2 48.6 1.62
 8 -6 2 47.44 1.61
 8 -6 2 50.86 1.67
 8 6 2 48.03 1.42
 8 -6 2 44.47 1.4
 8 6 3 39.11 1.48
 8 -6 3 38.51 1.48
 8 -6 3 40.67 1.53
 8 6 3 39.02 1.37
 8 -6 3 37.56 1.3
 8 -6 4 20.22 0.99
 8 -6 4 20.48 1.03
 8 6 4 19.7 0.91
 8 -6 4 18.9 0.82
 8 -6 5 21.29 0.95
 8 -6 5 22.46 1.02
 8 6 5 22.07 0.91
 8 -6 5 19.36 0.76
 8 -6 6 12.12 0.63
 8 -6 6 12.74 0.71
 8 6 6 11.88 0.63
 8 -6 7 0.15 0.22
 8 6 7 0.45 0.21
 -8 6 -8 1.34 0.24
 8 -6 8 1.58 0.22
 -9 -1 20 12.21 0.62
 -9 1 20 34.78 0.97
 9 -1 -19 0.15 0.24
 9 1 -19 0.04 0.26
 9 -1 -19 0.19 0.25
 -9 -1 19 0.14 0.22
 -9 1 19 0.2 0.29
 9 1 -18 21.06 0.95
 9 -1 -18 20.7 1.03
 -9 -1 18 19.55 0.98
 9 1 -18 20.56 1.13
 9 -1 -18 23.22 1.13
 -9 1 18 22.2 1.19
 9 1 -17 82.07 2.42
 -9 -1 17 83.1 2.49
 9 -1 -17 76.22 2.23
 -9 1 17 87.56 2.78
 9 -1 -17 79.66 2.56
 9 1 -17 77.19 2.55
 9 1 -16 62.18 2.16
 9 1 -16 68.42 2.4
 9 -1 -16 60.63 2
 -9 1 16 59.84 1.91
 -9 -1 16 62.55 2.19
 9 -1 -16 54.62 2.19
 9 1 -16 56.36 2.2
 9 1 -15 242.37 5.53
 9 -1 -15 233.4 5.68
 9 -1 -15 223.33 4.93
 9 -1 -15 244.2 5.26
 -9 1 15 232.05 5.2
 -9 -1 15 226.12 5.46
 9 1 -15 216.27 5.58
 9 -1 -15 233.33 9.36
 9 1 -15 223.94 9.28
 9 1 -14 147.75 7.39
 9 1 -14 144.48 3.91
 9 1 -14 137.74 3.59
 9 -1 -14 134.33 3.35
 9 1 -14 161.47 4.25
 9 1 -14 137.05 3.77
 9 -1 -14 141.37 3.58
 -9 1 14 136.2 3.63
 9 -1 -14 142.51 4.06
 9 1 -14 137.37 4.02
 9 -1 -14 155.5 7.49
 9 -1 -13 570.21 11.32
 9 -1 -13 516.67 10.47
 9 1 -13 552.39 11.05
 9 1 -13 547.69 10.67
 9 -1 -13 552.87 10.38
 9 1 -13 550.45 10.85
 -9 1 13 526.78 14.64
 9 -1 -13 572.7 10.63
 -9 1 13 532.9 10.76
 9 1 -13 548.47 11.28
 9 -1 -13 580.76 16.54
 9 1 -13 559.02 16.5
 9 -1 -12 98.77 2.82
 9 -1 -12 92.66 2.64
 9 -1 -12 95.27 2.44
 9 1 -12 102.31 3.12
 9 1 -12 97.19 2.82
 9 -1 -12 103.73 2.66
 9 1 -12 99.5 2.91
 9 -1 -12 101.21 2.81
 9 -1 -12 95.61 3.19
 9 1 -12 93.96 3.19
 9 -1 -12 98.67 5.92
 9 1 -12 100.44 6.03
 9 1 -11 25.7 1.22
 9 -1 -11 25.99 1.27
 9 -1 -11 26.42 1.15
 9 1 -11 26.44 1.19
 9 -1 -11 27.24 1.08
 9 1 -11 27.11 1.47
 9 1 -11 28.34 1.31
 9 -1 -11 26.56 1.15
 9 1 -11 28.18 1.34
 9 -1 -11 25.76 1.48
 9 1 -11 25.93 1.5
 9 -1 -11 30.19 3.17
 9 1 -11 26.78 3.03
 9 1 -10 55.66 1.68
 9 -1 -10 58.86 1.92
 9 -1 -10 57.62 1.75
 9 1 -10 59.5 1.86
 9 -1 -10 58.1 1.72
 9 1 -10 58.75 2.18
 9 -1 -10 55.37 1.57
 9 1 -10 58.45 1.92
 9 -1 -10 58.19 1.8
 9 -1 -10 58.85 1.88
 9 -1 -10 56.46 2.24
 9 1 -10 55.21 2.23
 9 -1 -10 61.28 4.41
 9 1 -10 56.61 4.35
 9 1 -10 55.75 1.86
 9 -1 -9 99.25 2.38
 9 -1 -9 98.72 2.64
 9 1 -9 107.56 2.59
 9 1 -9 101.36 2.68
 9 -1 -9 107.56 2.75
 9 -1 -9 101.3 2.52
 9 1 -9 107.17 2.69
 9 -1 -9 103.22 2.54
 9 1 -9 103.99 3.09
 9 -1 -9 100.28 2.41
 9 1 -9 106.27 2.78
 9 -1 -9 109.74 2.66
 9 1 -9 101.83 2.79
 9 -1 -9 107.67 2.71
 9 -1 -9 105.12 5.63
 9 1 -9 100.51 5.57
 9 1 -9 96.66 2.47
 9 -1 -8 30.13 1.07
 9 -1 -8 29.71 1.17
 9 1 -8 30.32 1.17
 9 -1 -8 29.82 1.07
 9 -1 -8 34.63 1.32
 9 1 -8 30.19 1.24
 9 1 -8 30.67 1.21
 9 -1 -8 30.23 1.14
 9 1 -8 29.35 1.2
 9 -1 -8 30.62 1.09
 9 1 -8 29.66 1.25
 9 1 -8 30.31 1.23
 9 -1 -8 30.6 1.24
 9 -1 -8 30.04 2.81
 9 1 -8 28.18 2.79
 9 1 -8 30.86 1.13
 9 -1 -7 351.2 6.94
 9 1 -7 359.17 7.02
 9 -1 -7 374.82 7.12
 9 1 -7 363.64 7.11
 9 1 -7 370.79 7.05
 9 -1 -7 353.13 6.9
 9 1 -7 358.18 7.47
 9 1 -7 357.19 6.92
 9 -1 -7 380.13 11.11
 9 1 -7 353.42 7.08
 9 1 -7 358 7.1
 9 1 -7 346.11 7.26
 9 1 -7 357.32 7.04
 9 -1 -7 378.87 7.14
 9 1 -7 370.73 6.93
 9 1 -7 363.54 11.01
 9 1 -6 105.65 2.58
 9 1 -6 107.97 2.66
 9 -1 -6 104.97 2.54
 9 -1 -6 107.3 2.69
 9 1 -6 108.17 2.71
 9 1 -6 111.37 2.65
 9 -1 -6 105.94 2.54
 9 1 -6 106.72 2.95
 9 1 -6 108.44 2.59
 9 1 -6 102.04 2.63
 9 1 -6 116.52 2.93
 9 1 -6 104.66 2.65
 9 1 -6 107.32 2.64
 9 -1 -6 107.92 2.72
 9 1 -6 111.06 2.67
 9 -1 -6 107.5 2.74
 9 -1 -6 110.53 3.08
 9 1 -6 108.98 3.07
 9 -1 -6 107.43 5.13
 9 1 -6 98.41 4.95
 9 1 -5 57.63 1.72
 9 -1 -5 59.24 3.71
 9 -1 -5 58.77 1.78
 9 -1 -5 55.66 1.75
 9 1 -5 57.11 1.77
 9 -1 -5 57.88 1.64
 9 1 -5 58.03 1.92
 9 1 -5 56.13 1.65
 9 1 -5 60.24 1.7
 9 1 -5 54.69 1.66
 9 -1 -5 56.7 1.77
 9 1 -5 57.47 1.71
 9 1 -5 58.66 1.73
 9 -1 -5 57.61 1.8
 9 -1 -5 57.67 2.03
 9 1 -5 55.74 2
 9 1 -5 58.08 3.67
 9 1 -4 163.67 3.46
 9 1 -4 150.88 3.83
 9 1 -4 156.35 3.49
 9 1 -4 152.78 3.57
 9 -1 -4 157.78 3.6
 9 -1 -4 155.32 3.53
 9 1 -4 153.18 3.55
 9 1 -4 152.55 3.41
 9 1 -4 155.6 3.93
 9 1 -4 157.69 3.74
 9 1 -4 163.32 3.47
 9 1 -4 150.08 3.38
 9 -1 -4 150.81 3.59
 9 1 -4 152.48 3.45
 9 1 -4 151.61 3.48
 9 -1 -4 155.59 3.6
 9 -1 -4 156.99 3.91
 9 -1 -4 163.74 6.44
 9 1 -4 155.56 6.39
 9 -1 -3 247.52 8.31
 9 1 -3 243.06 8.31
 9 1 -3 234.86 5.27
 9 1 -3 228.07 4.97
 9 -1 -3 239.47 5.06
 9 1 -3 234.78 4.78
 9 1 -3 235.84 5.11
 9 -1 -3 228.35 5.01
 9 1 -3 229.55 4.85
 9 -1 -3 249.42 5.19
 9 1 -3 237.03 4.96
 9 -1 -3 239.33 5.06
 9 -1 -3 243.65 5.39
 9 1 -3 235.64 5.35
 9 1 -2 312.66 9.78
 9 1 -2 295.52 5.83
 9 1 -2 303.26 5.9
 9 1 -2 302.93 6.07
 9 1 -2 293.47 6.06
 9 -1 -2 294.96 6.13
 9 1 -2 288.94 5.76
 9 1 -2 281.28 5.81
 9 1 -2 291.38 6.34
 9 -1 -2 318.12 9.79
 9 -1 -2 311.27 6.2
 9 1 -2 295.94 6.05
 9 -1 -2 300.08 6.15
 9 -1 -1 110.81 5.34
 9 1 -1 103.8 5.28
 9 1 -1 93.12 2.39
 9 1 -1 101.98 2.9
 9 1 -1 97.19 2.46
 9 1 -1 95.97 2.78
 9 -1 -1 93.69 2.72
 9 1 -1 100.44 2.68
 9 -1 -1 102.82 2.76
 9 1 -1 98.57 2.36
 9 1 -1 97.19 2.43
 9 1 -1 100.01 2.67
 9 -1 -1 107.9 2.73
 9 1 -1 99.52 2.66
 9 -1 -1 99.78 2.73
 9 1 0 84.64 2.22
 9 1 0 89.68 2.69
 9 1 0 85.74 2.25
 9 -1 0 88.18 2.62
 9 1 0 88.36 2.53
 9 -1 0 88.69 2.59
 9 1 0 88.37 2.15
 9 1 0 90.92 2.27
 9 -1 0 94.4 2.54
 9 1 0 89.25 2.55
 9 -1 0 87.39 2.59
 9 1 0 86.92 2.5
 9 1 0 89.28 2.64
 9 1 1 67.93 1.86
 9 1 1 69.44 2.29
 9 1 1 67.06 1.89
 9 -1 1 65.6 2.21
 9 1 1 69.45 2.2
 9 1 1 67.2 2.27
 9 -1 1 61.28 2.19
 9 -1 1 73.35 4.2
 9 1 1 69.41 4.2
 9 1 1 66.7 2.16
 9 -1 1 69.62 1.86
 9 -1 1 68.19 2.1
 9 -1 2 38.17 1.22
 9 1 2 36.43 1.63
 9 -1 2 38.14 1.65
 9 -1 2 38.48 3.14
 9 1 2 35.68 3.06
 9 1 2 34.78 1.52
 9 -1 2 37.29 1.63
 9 -1 2 37.11 1.23
 9 -1 2 38.71 1.51
 9 1 2 39.57 1.28
 9 1 3 32.8 1.57
 9 -1 3 32.04 1.55
 9 -1 3 36.48 3.15
 9 1 3 32.29 3.05
 9 1 3 32.6 1.49
 9 -1 3 32.43 1.52
 9 -1 3 33 1.12
 9 -1 3 34.34 1.44
 9 1 3 32.4 1.12
 9 -1 4 20.51 1.25
 9 1 4 20.52 1.26
 9 -1 4 20.71 1.26
 9 -1 4 21.74 2.56
 9 1 4 19.39 2.46
 9 1 4 20.19 1.2
 9 -1 4 22.76 1.15
 9 -1 5 107.31 3.2
 9 1 5 102.14 3.22
 9 -1 5 106.67 3.25
 9 -1 5 118.36 6.18
 9 1 5 110.39 6.05
 9 1 5 101.89 3.09
 9 -1 5 95.97 2.37
 9 -1 5 104.86 2.88
 9 1 6 146.71 4.17
 9 -1 6 155.98 4.22
 9 -1 6 153.83 7.31
 9 1 6 149.31 7.37
 9 1 6 145.68 3.98
 9 -1 6 149.96 4.08
 9 -1 6 145.05 3.65
 9 -1 7 212.6 5.35
 9 1 7 221.83 5.54
 9 -1 7 221.94 5.5
 9 -1 7 215.93 9.02
 9 1 7 218.66 9.23
 9 1 7 216.47 5.27
 9 1 8 30.69 1.65
 9 -1 8 29.66 1.62
 9 -1 8 28.3 3.13
 9 1 8 32.11 3.36
 9 -1 8 29.37 1.51
 9 1 8 29.15 1.48
 9 1 9 43.72 1.92
 9 -1 9 43.47 1.89
 9 1 9 39.95 1.67
 9 -1 9 40.52 1.73
 9 1 10 16.96 1.12
 9 -1 10 18.19 1.13
 9 1 10 15.91 0.91
 9 -1 10 17.44 1.11
 9 1 11 22.13 1.12
 9 -1 11 22.57 1.13
 9 -1 11 22.28 1.1
 9 1 12 10.04 0.64
 9 -1 12 10.23 0.63
 9 -1 12 10.07 0.63
 9 -1 13 1.39 0.22
 9 1 13 1.27 0.21
 9 -1 13 2.87 0.27
 -9 1 -13 2.74 0.26
 -9 -3 19 2.25 0.28
 -9 -3 18 0.18 0.29
 -9 3 18 1.09 0.33
 9 -3 -17 0.71 0.23
 -9 3 17 1.16 0.35
 9 -3 -16 23.12 1.05
 9 3 -16 23.46 1.04
 9 -3 -16 25.03 0.98
 -9 3 16 24.96 1.21
 9 -3 -15 79.94 2.31
 9 -3 -15 80.98 2.21
 -9 3 15 84.06 2.65
 9 3 -14 35.06 1.46
 9 -3 -14 38.58 1.48
 -9 3 14 41.71 1.59
 9 3 -14 36.41 1.64
 9 -3 -14 34.89 1.22
 9 3 -14 41.17 1.95
 9 3 -13 12.38 0.92
 -9 3 13 11.84 1.97
 9 -3 -13 12.36 0.84
 -9 3 13 14.35 0.98
 9 3 -13 13.69 1.05
 9 -3 -13 13.45 0.76
 9 3 -13 14.14 1.22
 -9 3 13 12.61 2.23
 9 3 -12 109.77 3.24
 9 -3 -12 113.74 3.08
 9 -3 -12 116.57 2.96
 -9 3 12 111.54 3.27
 9 3 -12 109.56 3.41
 9 -3 -12 111.74 2.8
 9 3 -12 120.95 3.77
 -9 3 12 116.15 6.41
 -9 3 12 109.78 5.83
 9 3 -11 222.05 5.35
 9 -3 -11 229.31 4.86
 -9 3 11 227.79 5.49
 9 -3 -11 219.44 4.51
 9 3 -11 219.07 5.5
 -9 3 11 226.65 8.57
 9 3 -11 211.06 8.35
 9 3 -10 33.32 1.64
 9 -3 -10 32.58 1.35
 9 -3 -10 34.1 1.35
 9 -3 -10 32.82 1.2
 -9 3 10 36.76 1.79
 9 3 -10 33.91 1.73
 9 3 -10 35.94 1.88
 -9 3 10 35.13 3.1
 9 -3 -10 31.65 1.54
 9 3 -10 34.7 1.64
 9 -3 -10 30.66 2.88
 9 3 -10 28.56 2.9
 9 3 -9 10.52 0.95
 9 3 -9 8.41 1.61
 9 -3 -9 10.82 0.8
 9 -3 -9 10.06 0.73
 9 -3 -9 10.6 0.72
 9 -3 -9 9.62 0.66
 -9 3 9 10.69 0.99
 9 3 -9 10.83 1
 9 3 -9 12.07 1.08
 9 -3 -9 10.59 0.71
 -9 3 9 8.21 1.49
 9 -3 -9 10.79 0.88
 9 3 -9 11.44 0.91
 9 -3 -9 9.99 1.7
 9 3 -8 20.44 1.29
 9 -3 -8 21.43 1.08
 9 -3 -8 22.96 1.06
 9 -3 -8 20.33 0.96
 9 3 -8 21.76 1.37
 -9 3 8 20.51 1.35
 9 3 -8 20.27 1.34
 9 -3 -8 23.04 1.12
 9 -3 -8 22.21 1.01
 9 3 -8 20.98 1.21
 9 -3 -8 23.42 1.24
 9 -3 -8 18.29 2.22
 9 3 -8 20.89 2.38
 9 3 -7 56.83 2.19
 9 3 -7 54.18 2.23
 9 3 -7 55.59 2.02
 9 -3 -7 55.35 1.73
 9 -3 -7 56.84 1.83
 9 -3 -7 50.52 1.61
 9 3 -7 55.69 2.22
 -9 3 7 57.43 2.23
 9 -3 -7 53.83 1.85
 9 -3 -7 52.76 1.71
 9 -3 -7 57.47 2.04
 9 -3 -7 54.58 3.7
 9 3 -7 51.26 3.58
 9 -3 -6 278.21 9.05
 9 3 -6 265.92 8.85
 9 3 -6 280.73 6.28
 9 3 -6 257.16 6.23
 9 -3 -6 263.27 5.36
 9 3 -6 273.54 6.26
 -9 3 6 278.2 6.24
 9 -3 -6 275.09 5.78
 9 -3 -6 267.71 5.59
 9 -3 -6 280.17 6
 9 3 -6 266.37 5.94
 9 -3 -6 273.59 5.47
 9 -3 -5 15.41 1.95
 9 3 -5 14.34 1.87
 9 3 -5 17.22 1.15
 9 3 -5 16.43 0.82
 9 -3 -5 15.48 1
 9 -3 -5 15.44 0.73
 -9 3 5 15.44 1.07
 9 -3 -5 16.63 0.98
 9 -3 -5 15.16 0.88
 9 -3 -5 16.5 0.9
 9 3 -5 13.77 1.05
 9 3 -5 14.87 0.97
 9 -3 -5 15.06 0.82
 9 -3 -4 12.21 1.74
 9 3 -4 11.86 1.76
 9 3 -4 12.61 1
 9 3 -4 11.73 0.95
 9 -3 -4 12.21 0.72
 9 3 -4 12.51 0.72
 -9 3 4 11.54 0.94
 9 -3 -4 12.4 0.86
 9 -3 -4 10.46 0.91
 9 -3 -4 11.12 0.76
 9 -3 -4 11.97 0.74
 9 -3 -3 2.61 0.54
 9 3 -3 2.49 0.57
 9 3 -3 1.87 0.51
 9 -3 -3 2.63 0.41
 9 3 -3 2.94 0.39
 9 -3 -3 1.57 0.87
 9 3 -3 3.82 0.63
 9 -3 -3 2.38 0.46
 9 -3 -3 2.2 0.42
 9 -3 -3 2.02 0.39
 9 3 -2 17.63 1.17
 9 3 -2 19.58 1.23
 9 -3 -2 17.88 0.94
 9 3 -2 19.52 0.92
 9 -3 -2 18.75 0.87
 9 3 -2 21.24 1.27
 9 -3 -2 17.42 1.01
 9 -3 -2 19.23 1.01
 9 -3 -2 17.96 1.13
 9 -3 -2 19.76 0.99
 9 3 -1 33.13 1.63
 9 -3 -1 31.22 1.32
 9 3 -1 31.17 1.54
 9 -3 -1 32.81 1.38
 9 -3 -1 32.25 1.35
 9 3 -1 29.43 1.15
 9 3 0 18.11 1.24
 9 -3 0 15.78 0.97
 9 3 0 16.58 1.13
 9 -3 0 16.77 0.98
 9 -3 0 18.29 1.03
 9 3 0 15.98 0.87
 -9 3 0 17.06 0.98
 9 -3 0 16.97 0.94
 9 3 1 186.57 4.57
 9 -3 1 181.79 4.44
 -9 3 -1 192.41 4.46
 9 -3 1 188.38 4.36
 9 -3 1 194.17 4.46
 9 -3 1 185.57 4.63
 9 3 1 181.76 4.24
 9 -3 1 190.55 4.27
 -9 3 -1 197.78 6.48
 9 -3 2 2.75 0.54
 9 3 2 2.39 0.59
 9 -3 2 2.19 0.5
 9 -3 2 2.9 0.48
 9 -3 2 2.55 0.51
 9 3 2 2.56 0.49
 9 -3 2 2.41 0.45
 -9 3 -2 2.52 0.49
 9 3 3 19.6 1.23
 9 3 3 21.61 1.17
 9 -3 3 21.17 1.13
 9 -3 3 20.61 1.22
 9 -3 3 22.65 1.12
 9 -3 3 20.61 1.18
 9 -3 3 20.78 1.28
 9 3 3 20.46 1.14
 9 -3 3 19.84 1.02
 9 3 4 151.31 4.07
 9 3 4 158.3 3.96
 9 -3 4 156.01 3.87
 9 -3 4 153.24 4.08
 9 -3 4 152.84 3.71
 9 -3 4 154.1 3.97
 9 -3 4 163.69 4.22
 9 3 4 151.99 3.86
 9 -3 4 158.37 3.59
 9 -3 5 0.93 0.48
 9 -3 5 0.88 0.44
 9 3 5 1.04 0.41
 9 -3 5 1.11 0.39
 9 -3 5 0.78 0.31
 9 -3 5 1.1 0.45
 9 3 5 0.76 0.41
 -9 3 -6 14.93 1.97
 9 3 6 14.9 0.98
 9 -3 6 15.21 0.96
 9 -3 6 15.59 1.12
 9 -3 6 14.39 1
 9 -3 6 15.8 1.11
 9 3 6 16.37 1.01
 9 3 7 43.93 1.68
 9 -3 7 41.81 1.6
 9 -3 7 44.53 1.84
 9 -3 7 42.82 1.76
 9 -3 7 42.36 1.7
 9 3 7 38.79 1.57
 9 -3 8 175.81 4.03
 9 -3 8 182.37 4.39
 9 -3 8 180.58 4.19
 9 -3 8 168.02 4.12
 -9 3 -8 178.49 4.31
 9 -3 9 3.25 0.41
 9 -3 9 2.83 0.51
 9 -3 9 2.6 0.4
 9 -3 9 3.08 0.45
 -9 3 -9 2.44 0.46
 9 -3 10 17.01 0.9
 9 -3 10 17.12 0.79
 -9 3 -10 18.11 0.92
 9 -3 11 12.26 0.63
 -9 3 -11 11.02 0.62
 9 5 -16 36.19 1.17
 -9 5 16 46.98 1.2
 9 -5 -15 50.31 1.37
 -9 5 15 58 1.65
 9 -5 -14 3.85 0.39
 -9 5 14 4.49 0.47
 9 -5 -14 4.5 0.37
 -9 5 14 4.5 0.55
 9 -5 -13 47.39 1.49
 9 -5 -13 46.52 1.44
 -9 5 13 47.19 1.66
 9 -5 -12 165.75 3.65
 9 -5 -12 157.66 3.51
 -9 5 12 167.42 4.06
 9 5 -12 156.78 3.71
 9 -5 -12 155.56 3.26
 9 -5 -11 8.36 0.69
 9 5 -11 7.48 0.87
 9 -5 -11 7.53 0.6
 -9 5 11 7.86 0.83
 9 5 -11 7.02 0.7
 9 5 -10 17.98 1.31
 9 -5 -10 17.49 0.9
 -9 5 10 16.45 1.23
 9 5 -10 18.81 1.17
 9 5 -9 13.07 1.16
 9 -5 -9 14.64 0.84
 9 -5 -9 14.17 0.7
 -9 5 9 15.97 1.25
 9 5 -9 15.83 1.14
 9 5 -8 27.68 1.65
 9 -5 -8 23.33 1.16
 9 -5 -8 22.45 1.04
 -9 5 8 25.84 1.6
 9 5 -8 24.17 1.44
 9 5 -7 104.06 3.41
 9 -5 -7 94.08 2.49
 -9 5 7 101.1 3.42
 9 5 -7 105.75 3.26
 9 -5 -7 93.88 2.39
 9 5 -6 56.73 2.4
 9 -5 -6 51.47 1.65
 -9 5 6 52.37 2.35
 9 5 -6 56.19 2.28
 9 -5 -6 53.87 1.71
 9 -5 -6 50.66 1.62
 9 5 -5 78.87 2.87
 9 -5 -5 71.51 2.03
 -9 5 5 80.59 2.93
 9 5 -5 77.84 2.77
 9 -5 -5 73.34 2.17
 9 -5 -5 74.89 2.11
 9 5 -4 35.91 1.88
 9 5 -4 39.09 1.87
 -9 5 4 36.86 1.92
 9 -5 -4 34.6 1.41
 9 -5 -4 34.79 1.35
 9 -5 -3 44.58 1.61
 -9 5 3 47.75 2.17
 9 -5 -3 44.81 1.68
 9 -5 -3 45.28 1.93
 9 -5 -3 48.83 1.65
 9 -5 -2 27.18 1.19
 -9 5 2 27.96 1.63
 9 -5 -2 25.64 1.34
 9 -5 -2 26.19 1.28
 9 -5 -2 28.02 1.44
 9 -5 -2 29.45 1.26
 9 5 -1 39.64 1.73
 9 -5 -1 39.63 1.43
 9 -5 -1 35.75 1.62
 9 -5 -1 35.3 1.53
 9 -5 -1 41.84 1.79
 9 -5 -1 39.75 1.51
 9 5 0 19.94 1.21
 9 -5 0 20.75 0.97
 9 -5 0 21.34 1.21
 9 -5 0 24.29 1.33
 9 5 0 21.62 0.99
 9 5 1 6.62 0.76
 9 -5 1 7.47 0.57
 9 -5 1 7.3 0.75
 9 -5 1 7.71 0.78
 9 5 1 7.09 0.63
 9 5 2 10.62 0.89
 9 -5 2 10.45 0.82
 -9 5 -2 10.89 0.88
 9 -5 2 11.09 0.92
 9 5 2 10.75 0.76
 9 -5 2 9.85 0.73
 9 5 3 90.42 2.68
 9 -5 3 89.47 2.58
 -9 5 -3 87.44 2.67
 9 -5 3 96.17 2.82
 9 5 3 84.57 2.42
 9 -5 3 87.14 2.34
 9 -5 4 37.43 1.45
 -9 5 -4 36.74 1.56
 9 -5 4 40.88 1.66
 9 5 4 36.72 1.4
 9 -5 4 35.72 1.26
 9 -5 5 4.42 0.49
 -9 5 -5 5.49 0.61
 9 -5 5 5.78 0.65
 9 5 5 4.4 0.51
 -9 5 -6 17.14 0.96
 9 5 6 17.88 0.87
 -9 5 -7 38.01 1.36
 -9 5 -8 8.7 0.56
 9 -5 8 9.36 0.57
 9 -7 -10 3.78 0.26
 9 -7 -9 6.95 0.39
 -9 7 9 6.58 0.47
 -9 7 8 7.68 0.57
 -9 7 7 6.37 0.58
 9 -7 -6 12.26 0.59
 9 7 -6 11.69 0.73
 9 -7 -6 11.09 0.44
 -9 7 6 12.38 0.82
 9 7 -5 10.72 0.71
 9 -7 -5 10.67 0.56
 -9 7 5 10.64 0.78
 9 7 -4 2.86 0.45
 9 -7 -4 3.22 0.35
 -9 7 4 3.7 0.52
 9 7 -3 1.91 0.41
 9 -7 -3 1.52 0.28
 -9 7 3 1.24 0.4
 9 7 -2 39.1 1.32
 -9 7 2 35.57 1.44
 9 -7 -2 37.29 1.09
 9 7 -1 17.71 0.83
 -9 7 1 16.7 0.93
 9 -7 -1 17.29 0.69
 9 7 0 25.78 0.94
 -9 7 0 23.87 1.08
 9 -7 0 23.52 0.82
 -9 7 -1 18.05 0.88
 -9 7 -2 1.45 0.32
 10 0 -19 208.56 4.06
 -10 0 19 203.59 4.17
 10 0 -18 31.15 1.26
 10 0 -18 31.84 1.37
 -10 0 18 29.33 1.28
 10 0 -17 9.7 0.78
 10 0 -17 11.03 0.88
 -10 0 17 10.21 0.84
 10 0 -16 15.84 1.06
 10 0 -16 13.57 0.82
 10 0 -16 17.41 1.17
 10 0 -16 14.25 0.96
 -10 0 16 18.14 1.16
 10 0 -15 46.2 1.9
 10 0 -15 43.01 1.62
 10 0 -15 42.84 1.74
 10 0 -15 39.57 1.92
 10 0 -14 295.49 6.58
 10 0 -14 283.3 6.13
 10 0 -14 289.19 6.3
 10 0 -14 284.27 6.76
 10 0 -14 279.29 10.89
 10 0 -13 26.27 1.16
 10 0 -13 28.36 1.32
 10 0 -13 28.37 1.4
 10 0 -13 29 1.69
 10 0 -13 28.01 3.33
 10 0 -12 697.43 13.02
 10 0 -12 705.9 13.24
 10 0 -12 728.17 13.48
 10 0 -12 767.85 13.68
 10 0 -12 730.27 14.36
 10 0 -12 765.16 20.32
 10 0 -11 306.56 6.23
 10 0 -11 317.32 6.38
 10 0 -11 321.74 6.53
 10 0 -11 325.62 11.7
 10 0 -10 106.82 2.66
 10 0 -10 105.34 2.71
 10 0 -10 98.88 2.52
 10 0 -10 107.95 2.82
 10 0 -10 106.86 2.85
 10 0 -10 108.54 2.88
 10 0 -10 114.68 6.27
 10 0 -10 101.31 2.5
 10 0 -9 182.77 4.02
 10 0 -9 180.57 4.03
 10 0 -9 180.1 3.9
 10 0 -9 184.03 4.57
 10 0 -9 177.64 3.9
 10 0 -9 186.05 4.12
 10 0 -9 181.14 4.17
 10 0 -9 181.79 4.19
 10 0 -9 184.21 7.99
 10 0 -8 0.27 0.78
 10 0 -8 0.53 0.3
 10 0 -8 0.62 0.31
 10 0 -8 0.4 0.36
 10 0 -8 0.24 0.32
 10 0 -8 0.24 0.35
 10 0 -8 0.35 0.3
 10 0 -8 0.71 0.32
 10 0 -7 250.89 5.11
 10 0 -7 258.22 5.37
 10 0 -7 252.49 5.19
 10 0 -7 252.61 5.62
 10 0 -7 246.46 5.1
 10 0 -7 250.78 5.2
 10 0 -7 253 5.37
 10 0 -7 250.18 5.85
 10 0 -7 250.39 9.06
 10 0 -6 50.32 1.58
 10 0 -6 52.69 1.75
 10 0 -6 52.53 1.63
 10 0 -6 51.8 1.86
 10 0 -6 51.37 1.59
 10 0 -6 51.98 1.61
 10 0 -6 52.01 1.7
 10 0 -6 49.83 1.7
 10 0 -6 50.89 1.73
 10 0 -6 50.09 2.03
 10 0 -6 51.85 3.77
 10 0 -5 534.76 9.76
 10 0 -5 525.04 10.08
 10 0 -5 527.63 10
 10 0 -5 516.22 10.07
 10 0 -5 532.39 9.78
 10 0 -5 525.83 9.75
 10 0 -5 537.51 9.89
 10 0 -5 515.04 9.94
 10 0 -5 505.29 9.95
 10 0 -5 532.66 10.53
 10 0 -5 508.73 14.22
 10 0 -4 120.26 5.86
 10 0 -4 125.15 2.93
 10 0 -4 126.38 3.16
 10 0 -4 119.55 3.07
 10 0 -4 120.38 2.87
 10 0 -4 116.25 3.06
 10 0 -4 123.48 2.91
 10 0 -4 125.39 2.87
 10 0 -4 125.67 3.01
 10 0 -4 119.82 3.03
 10 0 -4 116.18 3.24
 10 0 -4 121.75 3.1
 10 0 -4 125.08 3.49
 10 0 -3 128.93 6.12
 10 0 -3 124.97 3.35
 10 0 -3 133.87 3.1
 10 0 -3 133.32 3.3
 10 0 -3 130.36 3
 10 0 -3 120.05 3.09
 10 0 -3 124.68 2.9
 10 0 -3 130.89 3.11
 10 0 -3 124.78 3.23
 10 0 -3 132.88 3.64
 10 0 -2 162.7 3.68
 10 0 -2 166.88 4.06
 10 0 -2 169.3 3.72
 10 0 -2 166.58 3.62
 10 0 -2 158.5 3.64
 10 0 -2 164 3.51
 10 0 -2 169.61 3.79
 10 0 -2 162.73 3.95
 10 0 -1 266.44 5.36
 10 0 -1 261.54 5.76
 10 0 -1 268.6 5.38
 10 0 -1 254.14 5.24
 10 0 -1 263.24 5.34
 10 0 -1 261.62 5.45
 10 0 -1 256.07 5.7
 10 0 0 660.62 12.25
 10 0 0 675.72 12.72
 10 0 0 677.38 12.26
 10 0 0 704.53 12.99
 10 0 0 655.65 12.11
 10 0 0 676.25 12.23
 10 0 0 661.62 12.38
 10 0 0 676 12.78
 10 0 1 0.23 0.29
 10 0 1 0.1 0.35
 10 0 1 0.12 0.27
 10 0 1 0.09 0.39
 10 0 1 0.03 0.4
 10 0 1 0.18 0.25
 10 0 1 0.52 0.28
 10 0 1 0.32 0.42
 10 0 2 191.45 4.05
 10 0 2 183.26 3.98
 10 0 2 202.21 4.8
 10 0 2 195.8 7.92
 10 0 2 185.48 4.61
 10 0 2 179.48 3.98
 10 0 3 0.11 0.27
 10 0 3 0.28 0.74
 10 0 3 0.03 0.37
 10 0 3 0.17 0.39
 10 0 4 89.35 2.25
 10 0 4 101.78 3.16
 10 0 4 98.64 5.69
 10 0 4 92.15 2.97
 10 0 5 30.76 1.68
 10 0 5 32.25 3.31
 10 0 5 29.92 1.61
 10 0 6 328.25 7.34
 10 0 6 331.2 11.58
 10 0 6 312.42 7.17
 10 0 7 2.28 0.59
 10 0 7 3.15 0.66
 10 0 8 99.13 3.09
 10 0 8 90.75 2.89
 10 0 9 150.39 3.86
 10 0 9 136.07 3.6
 10 0 10 3.84 0.55
 10 0 10 3.17 0.46
 10 0 11 0.2 0.22
 10 0 11 0.64 0.3
 10 0 11 0.42 0.28
 10 0 12 49.57 1.26
 10 -2 -19 44.87 1.18
 -10 2 19 39.68 1.24
 10 -2 -18 1.62 0.34
 -10 2 18 1.24 0.37
 10 2 -17 71.19 1.98
 10 2 -17 74.58 2.12
 -10 2 17 77.39 2
 10 -2 -17 76.11 2.02
 10 2 -16 17.71 0.98
 10 2 -16 18.14 1.04
 10 2 -16 18.81 1.22
 10 -2 -16 17.86 0.94
 -10 2 16 17.02 0.92
 10 2 -15 18.11 1.14
 10 -2 -15 17.57 0.87
 10 2 -15 20.01 1.34
 10 -2 -15 19.21 1.02
 -10 2 15 18.92 1.08
 10 -2 -14 62.28 2.03
 10 2 -14 63.3 2.37
 10 -2 -14 65.92 1.96
 10 -2 -14 69.46 2.15
 -10 2 14 66.4 2.31
 10 -2 -13 113.9 3
 10 2 -13 119.17 3.54
 10 2 -13 114.26 3.28
 10 -2 -13 123.27 3.01
 -10 2 13 115.89 6.16
 10 -2 -13 110.85 6.12
 10 2 -13 115.82 6.38
 10 -2 -12 105.93 2.81
 10 -2 -12 104.82 2.61
 10 2 -12 110.4 3.43
 10 2 -12 109.36 3.17
 10 -2 -12 113.52 2.85
 10 2 -12 114.85 3.57
 10 -2 -12 107.74 6.04
 10 2 -12 99.58 5.97
 10 -2 -11 145.88 3.7
 10 -2 -11 149.91 3.74
 10 -2 -11 148.42 3.52
 10 -2 -11 151.23 3.46
 10 2 -11 154.43 4.27
 10 -2 -11 146.58 3.29
 10 2 -11 151.56 7.46
 10 2 -11 156.47 4.01
 10 -2 -11 160.17 3.67
 10 2 -11 158.98 4.39
 10 -2 -11 150.46 7.17
 10 -2 -10 35.44 1.46
 10 2 -10 35.5 1.42
 10 -2 -10 35.91 1.5
 10 -2 -10 36.15 1.33
 10 -2 -10 37.08 1.35
 10 2 -10 35.55 1.78
 10 -2 -10 36.04 1.26
 10 2 -10 35.8 1.6
 10 -2 -10 38.62 1.46
 10 2 -10 37.99 1.85
 10 -2 -10 36.75 1.45
 10 -2 -10 38.63 3.49
 10 2 -10 31.66 3.29
 10 -2 -9 59.13 1.68
 10 -2 -9 56.16 1.86
 10 2 -9 55.6 2.21
 10 2 -9 58.11 1.86
 10 -2 -9 59.7 1.96
 10 -2 -9 56.66 1.7
 10 2 -9 57.39 1.97
 10 -2 -9 57.24 1.78
 10 2 -9 56.62 2.28
 10 2 -9 61.83 2.37
 10 2 -9 52.64 2.05
 10 -2 -9 58.04 1.89
 10 -2 -9 61.29 2.34
 10 2 -9 60.36 2.36
 10 -2 -9 58.25 4.19
 10 2 -9 55.96 4.2
 10 2 -8 39.35 1.86
 10 -2 -8 39.7 1.46
 10 2 -8 38.39 1.75
 10 2 -8 39.44 1.44
 10 -2 -8 39.22 1.5
 10 -2 -8 37.61 1.27
 10 2 -8 40.35 1.58
 10 -2 -8 39.4 1.39
 10 2 -8 43.12 1.71
 10 2 -8 40.08 1.83
 10 2 -8 35.37 1.59
 10 -2 -8 38.67 1.57
 10 -2 -8 38.62 1.49
 10 -2 -8 39.83 1.8
 10 2 -8 39.97 1.86
 10 -2 -8 39.82 3.4
 10 2 -8 38.68 3.46
 10 2 -7 224.38 5.53
 10 2 -7 221.51 5.32
 10 -2 -7 216.63 4.78
 10 -2 -7 237.18 4.92
 10 2 -7 233.02 4.94
 10 -2 -7 226.03 4.77
 10 2 -7 218.88 5.09
 10 2 -7 239.63 5.48
 10 -2 -7 231.92 5.04
 10 -2 -7 224.44 4.92
 10 2 -7 215.33 8.54
 10 -2 -7 231.36 5.45
 10 2 -7 222.76 5.46
 10 -2 -7 228.01 8.67
 10 2 -6 117.46 3.04
 10 2 -6 120.05 3.5
 10 2 -6 114.7 3.3
 10 -2 -6 112.55 2.83
 10 -2 -6 118.7 2.96
 10 2 -6 124.86 3.04
 10 2 -6 114.69 3.04
 10 -2 -6 116.15 2.88
 10 2 -6 112.73 3.38
 10 2 -6 117.03 3.12
 10 2 -6 114.35 3.27
 10 -2 -6 121.03 3.13
 10 2 -6 118.56 2.9
 10 -2 -6 119.2 3.06
 10 -2 -6 124.23 3.13
 10 -2 -6 119.83 3.43
 10 2 -6 121.62 3.48
 10 2 -6 124.26 3.01
 10 -2 -6 120.1 5.92
 10 2 -6 119.92 5.96
 10 -2 -5 9.11 1.7
 10 2 -5 9.18 1.64
 10 2 -5 8.1 0.69
 10 2 -5 8.81 0.87
 10 2 -5 7.03 0.73
 10 -2 -5 7.86 0.58
 10 -2 -5 11.84 0.77
 10 -2 -5 8.43 0.67
 10 2 -5 9.35 0.71
 10 2 -5 7.34 0.66
 10 2 -5 6.93 0.75
 10 2 -5 8.04 0.7
 10 2 -5 6.7 0.67
 10 -2 -5 8.64 0.74
 10 2 -5 7.84 0.6
 10 2 -5 7.62 0.58
 10 -2 -5 7.74 0.7
 10 -2 -5 8.03 0.81
 10 2 -5 7.69 0.8
 10 2 -5 11.91 0.78
 10 2 -4 13.48 1.96
 10 2 -4 15.22 1.11
 10 2 -4 14.07 0.98
 10 -2 -4 13.19 0.72
 10 2 -4 13.84 0.91
 10 -2 -4 13.69 0.85
 10 -2 -4 14.3 0.85
 10 2 -4 14.58 0.88
 10 2 -4 14.39 0.87
 10 2 -4 12.36 0.97
 10 -2 -4 14.83 2.03
 10 2 -4 15.41 0.89
 10 2 -4 16.27 0.81
 10 2 -4 14.03 0.78
 10 -2 -4 13.35 0.89
 10 -2 -4 14.68 1.06
 10 2 -4 13.58 1.03
 10 -2 -3 93.94 5.13
 10 2 -3 90.44 2.67
 10 -2 -3 94.44 2.62
 10 -2 -3 88.4 2.47
 10 2 -3 92.91 2.56
 10 2 -3 92.78 2.5
 10 2 -3 93.94 2.86
 10 2 -3 92.96 2.46
 10 2 -3 95.4 2.35
 10 -2 -3 96.19 2.85
 10 2 -3 94.51 2.43
 10 -2 -3 92.63 2.65
 10 2 -3 92.37 5.1
 10 2 -3 86.13 2.45
 10 2 -2 77.65 2.44
 10 2 -2 80.75 2.32
 10 -2 -2 78.06 2.39
 10 2 -2 79.72 2.24
 10 2 -2 79.86 2.57
 10 2 -2 82.93 2.12
 10 -2 -2 82.45 2.58
 10 2 -2 80.42 2.24
 10 -2 -2 80.58 2.45
 10 2 -2 80.27 2.26
 10 2 -1 183.38 4.68
 10 2 -1 185.75 4.44
 10 2 -1 186.14 4.21
 10 -2 -1 180.44 4.35
 10 2 -1 180.63 4
 10 2 -1 179.4 4.43
 10 -2 -1 186.73 4.47
 10 2 -1 180.52 4.13
 10 -2 -1 184.87 4.4
 10 2 -1 183.32 4.09
 10 2 0 202.63 4.94
 10 2 0 198.46 4.67
 10 2 0 193.57 4.41
 10 -2 0 187.49 4.59
 10 2 0 186.37 4.06
 10 2 0 194.19 4.58
 10 -2 0 196.93 4.65
 10 2 0 188.94 4.36
 10 -2 0 198.81 4.65
 10 2 0 187.18 4.17
 10 2 0 191.54 4.22
 10 2 1 125.19 3.45
 10 2 1 113.28 3.31
 10 -2 1 117.35 3.33
 10 2 1 114.96 3.09
 10 -2 1 120.83 3.38
 10 -2 1 119.61 3.31
 10 2 1 115.92 3.12
 10 -2 1 123.98 3.39
 10 2 1 120.89 3.02
 10 2 1 124.08 2.94
 10 -2 2 28.68 1.06
 10 2 2 30.7 1.51
 10 -2 2 29.97 1.48
 10 2 2 30.48 1.34
 10 -2 2 28.6 1.49
 10 -2 2 29.4 1.15
 10 -2 2 31.64 1.5
 10 2 2 29.34 1.35
 10 -2 2 29.78 1.5
 10 2 2 30.33 1.33
 10 -2 3 2.4 0.55
 10 2 3 2.33 0.46
 10 -2 3 2.13 0.57
 10 2 3 2.33 0.55
 10 -2 3 2.42 0.53
 10 -2 3 2.5 0.38
 10 -2 3 1.78 0.53
 10 2 3 1.92 0.47
 10 -2 4 2.88 0.54
 10 2 4 2.65 1.13
 10 2 4 2.72 0.49
 10 -2 4 2.1 0.58
 10 2 4 2.86 0.58
 10 -2 4 2.51 0.56
 10 -2 4 1.99 0.32
 10 -2 4 2.93 0.6
 10 -2 5 111.03 2.66
 10 2 5 123.38 3.5
 10 -2 5 124.2 3.46
 10 -2 5 111.71 5.81
 10 2 5 119.03 6.22
 10 2 5 111.52 3.07
 10 -2 5 122.56 3.55
 10 -2 5 119 3.27
 10 2 6 113.55 3.29
 10 -2 6 109.19 3.19
 10 2 6 98.18 2.77
 10 -2 6 103.64 3.24
 10 -2 6 108.42 2.97
 10 2 7 33.72 1.6
 10 -2 7 35.43 1.59
 10 -2 7 34.47 1.66
 10 -2 7 31.05 1.31
 10 -2 7 33.03 1.59
 10 2 8 6.75 0.7
 10 -2 8 5.92 0.65
 10 -2 8 6.26 0.72
 10 -2 8 5.23 0.66
 10 2 8 4.92 0.59
 10 2 9 12.12 0.82
 10 -2 9 12.54 0.82
 10 -2 9 12.45 0.87
 10 -2 9 11.34 0.81
 10 2 10 14.7 0.77
 10 -2 10 15.02 0.77
 10 -2 10 15.31 0.83
 10 -2 10 14.29 0.77
 -10 2 -10 13.1 0.74
 10 -2 11 20.17 0.78
 10 -2 11 19.13 0.73
 -10 2 -11 19.33 0.74
 -10 4 17 6.03 0.37
 -10 4 17 3.91 0.37
 10 4 -16 24.57 0.99
 10 -4 -16 23.9 0.75
 -10 4 16 26.55 1
 10 4 -15 53.38 1.8
 10 -4 -15 52.8 1.51
 10 4 -15 51.59 1.5
 10 -4 -15 58.13 1.5
 -10 4 15 54.31 1.78
 10 4 -14 3.26 0.56
 10 -4 -14 3.28 0.41
 -10 4 14 3.3 0.42
 10 4 -14 3.62 0.53
 10 -4 -14 3.16 0.34
 10 -4 -14 3.38 0.42
 10 4 -13 14.73 1.09
 10 -4 -13 14.01 0.78
 -10 4 13 15.18 0.9
 10 4 -13 15.03 1.01
 10 -4 -13 14.67 0.72
 10 4 -12 49.23 2.14
 10 -4 -12 51.58 1.64
 -10 4 12 51.22 1.9
 10 4 -12 54.77 2.12
 10 -4 -12 53.33 1.59
 10 4 -11 42.18 2.04
 10 -4 -11 44.93 1.49
 -10 4 11 41.58 1.8
 10 -4 -11 41.69 1.27
 10 4 -11 44.66 1.99
 10 4 -11 43.58 1.7
 10 4 -10 152.54 3.95
 10 4 -10 151.55 4.4
 10 -4 -10 148.9 3.66
 10 -4 -10 145.96 3.43
 10 -4 -10 150.91 3.32
 -10 4 10 153.66 4.18
 10 4 -10 154.86 4.31
 10 4 -9 15.84 1.11
 10 4 -9 14.13 1.23
 10 -4 -9 15.72 0.95
 10 -4 -9 14.78 0.81
 10 -4 -9 14.22 0.78
 -10 4 9 15.39 1.19
 10 4 -9 14.98 1.22
 10 4 -8 28.22 1.49
 10 4 -8 26.21 1.62
 10 -4 -8 25.97 1.22
 10 -4 -8 25.12 1.06
 10 -4 -8 27.44 1.13
 -10 4 8 29.34 1.63
 10 4 -8 26.3 1.59
 10 -4 -8 25.54 1.05
 10 4 -7 14.81 1.12
 10 4 -7 11.41 1.11
 10 -4 -7 12.76 0.85
 10 -4 -7 12.7 0.72
 -10 4 7 12.33 1.11
 10 4 -7 13.65 1.17
 10 -4 -7 13.64 0.9
 10 -4 -7 12.95 0.76
 10 4 -6 282.96 6.42
 -10 4 6 276.47 6.5
 10 4 -6 291.65 6.71
 10 -4 -6 282.6 5.89
 10 -4 -6 276.11 5.62
 10 -4 -6 274.19 5.6
 10 4 -5 40.54 1.87
 -10 4 5 36.56 1.82
 10 4 -5 39.12 1.92
 10 -4 -5 37.24 1.56
 10 -4 -5 38.04 1.42
 10 -4 -5 37.07 1.4
 10 4 -4 9.03 0.93
 -10 4 4 8.29 0.89
 10 -4 -4 8.71 0.8
 10 -4 -4 7.91 0.69
 10 -4 -4 9.65 0.73
 10 4 -3 32.37 1.67
 10 4 -3 30.32 1.65
 -10 4 3 29.6 1.6
 10 -4 -3 29.15 1.43
 10 -4 -3 32.31 1.29
 10 -4 -3 31.74 1.62
 10 -4 -3 31.95 1.32
 10 4 -2 44.61 2
 10 -4 -2 42.13 1.76
 10 -4 -2 43.98 1.55
 10 -4 -2 42.78 1.9
 10 -4 -2 46.05 1.66
 10 -4 -1 71.06 2.33
 10 -4 -1 71.71 2.12
 10 -4 -1 72.84 2.57
 10 -4 -1 75.75 2.26
 10 4 0 17.64 1.16
 10 -4 0 17.03 0.9
 10 -4 0 18.27 1.06
 10 -4 0 16.87 0.93
 10 -4 0 18.59 1.21
 -10 4 0 17.39 1.04
 10 4 0 16.17 0.86
 10 4 1 33.66 1.59
 10 -4 1 33.36 1.32
 10 -4 1 34.3 1.46
 10 -4 1 32.55 1.31
 -10 4 -1 34.15 1.48
 10 4 1 32.6 1.31
 10 -4 1 34.87 1.41
 10 4 2 34.12 1.59
 10 -4 2 32.52 1.33
 10 -4 2 32.48 1.4
 10 -4 2 32.73 1.29
 -10 4 -2 34.36 1.48
 10 4 2 34.49 1.37
 10 -4 2 34.06 1.37
 10 4 3 10.89 0.93
 10 -4 3 11.19 0.77
 10 -4 3 11.52 0.78
 10 -4 3 9.81 0.69
 10 -4 3 10.33 0.91
 10 4 3 10.77 0.77
 -10 4 -3 10.83 0.85
 10 -4 4 16.24 0.9
 10 -4 4 16.39 0.82
 10 -4 4 17.97 1.11
 10 4 4 16.42 0.92
 -10 4 -4 16.74 1
 10 -4 5 65.1 1.97
 10 -4 5 62.61 1.8
 10 4 5 65.37 2
 -10 4 -5 67.87 2.15
 10 -4 6 36.56 1.34
 10 -4 6 36.44 1.18
 -10 4 -6 38.52 1.49
 10 -4 7 10.18 0.62
 10 -4 7 11.99 0.74
 -10 4 -7 10.97 0.72
 10 -4 8 7.1 0.46
 10 -4 8 8.11 0.52
 -10 4 -8 7.42 0.54
 -10 4 -9 14.46 0.62
 10 6 -13 13.05 0.61
 -10 6 13 13.02 0.59
 10 6 -12 73.41 1.94
 -10 6 12 68.61 1.65
 10 6 -11 101.37 2.63
 10 -6 -11 96.75 2.02
 10 6 -10 25.21 1.21
 -10 6 10 27.31 1.12
 10 -6 -10 24.55 0.83
 10 6 -9 7.58 0.74
 10 -6 -9 6.49 0.51
 -10 6 9 7 0.66
 10 6 -8 1.77 0.5
 10 -6 -8 1.61 0.34
 10 -6 -8 1.81 0.26
 -10 6 8 1.57 0.46
 10 -6 -7 4.7 0.47
 10 -6 -7 4.75 0.4
 -10 6 7 5.29 0.67
 10 -6 -6 10.57 0.66
 -10 6 6 11.58 0.94
 10 -6 -5 64.2 1.8
 -10 6 5 65.37 2.33
 10 -6 -4 7.96 0.57
 -10 6 4 7.14 0.79
 10 -6 -4 7.4 0.54
 10 6 -3 58.28 1.99
 -10 6 3 56.85 2.11
 10 -6 -3 52.48 1.5
 10 -6 -3 58.58 1.65
 10 6 -2 10.3 0.83
 -10 6 2 9.08 0.84
 10 -6 -2 8.36 0.55
 10 -6 -2 10.19 0.65
 10 6 -1 6.57 0.68
 -10 6 1 6.71 0.73
 10 -6 -1 6.37 0.49
 10 -6 -1 6.66 0.55
 10 6 0 115.8 2.93
 -10 6 0 108.05 3.03
 10 -6 0 108.66 2.56
 10 -6 0 111.3 2.6
 10 6 1 18.87 0.97
 -10 6 -1 19.68 1.06
 10 -6 1 17.97 0.79
 -10 6 -2 100.22 2.69
 10 -6 2 95.03 2.32
 -10 6 -3 9.14 0.67
 10 -6 3 8.81 0.52
 -10 6 -4 21.3 0.9
 10 -6 4 23.43 0.78
 -11 1 19 15.93 0.74
 11 -1 -19 17.06 0.78
 11 1 -18 14.62 0.76
 11 1 -18 14.75 0.78
 11 -1 -18 15.29 0.83
 11 1 -18 15.25 0.91
 11 -1 -18 14.49 0.84
 -11 1 18 12.63 0.8
 11 -1 -18 14.02 0.83
 11 1 -18 14.39 0.84
 11 1 -17 16.08 0.94
 11 -1 -17 15.93 0.94
 11 1 -17 17.21 1.07
 11 -1 -17 18.92 1.07
 11 -1 -17 14.28 0.84
 -11 1 17 16.03 1
 11 1 -16 8.99 0.8
 11 -1 -16 9.51 0.82
 11 -1 -16 9.27 0.65
 11 1 -16 10.95 0.94
 11 -1 -16 9.94 0.76
 -11 -1 16 8.11 0.66
 11 1 -15 41.86 1.81
 11 -1 -15 42.86 1.78
 11 1 -15 39.47 1.59
 11 -1 -15 41.74 1.51
 11 -1 -15 42.85 1.65
 -11 -1 15 36.38 1.51
 11 1 -14 61.2 2.34
 11 1 -14 63.68 2.15
 11 -1 -14 60.62 1.97
 11 1 -14 63.81 2.25
 11 -1 -14 65.2 2.13
 11 -1 -13 31.74 1.18
 11 -1 -13 31.35 1.24
 11 1 -13 32.01 1.67
 11 1 -13 33.93 1.55
 11 -1 -13 33.52 1.42
 11 1 -13 34.58 1.73
 11 -1 -13 32.44 1.45
 11 -1 -13 29.77 3.33
 11 1 -13 29.65 3.33
 11 -1 -12 111.67 2.78
 11 1 -12 107.57 3.04
 11 -1 -12 111.52 3.11
 11 1 -12 110.35 2.99
 11 -1 -12 112.5 2.85
 11 1 -12 113.37 3.51
 11 1 -12 115.22 3.22
 11 -1 -12 117.44 3.03
 11 1 -12 119.1 3.54
 11 -1 -12 115.96 3.11
 11 -1 -12 111.18 6.4
 11 1 -12 100.6 6.25
 11 1 -11 117.46 2.96
 11 1 -11 119.81 3.19
 11 -1 -11 120.89 3.24
 11 1 -11 121.15 3.16
 11 -1 -11 120.32 3.01
 11 -1 -11 116.16 2.8
 11 1 -11 127.85 3.37
 11 -1 -11 127.38 3.16
 11 1 -11 126.8 3.67
 11 1 -11 111.91 3.27
 11 -1 -11 108.13 6.33
 11 1 -11 108.16 6.41
 11 -1 -10 3.51 0.45
 11 -1 -10 3.69 1.39
 11 1 -10 3.31 1.32
 11 1 -10 3.32 0.49
 11 1 -10 3.29 0.53
 11 1 -10 3.26 0.56
 11 -1 -10 3.71 0.62
 11 1 -10 3.69 0.55
 11 -1 -10 3.62 0.52
 11 -1 -10 2.85 0.42
 11 1 -10 3.84 0.59
 11 -1 -10 3.78 0.54
 11 1 -10 3.53 0.61
 11 -1 -10 3.28 0.73
 11 1 -10 3.15 0.56
 11 -1 -10 3.32 0.56
 11 1 -10 3.1 0.69
 11 -1 -9 30.16 1.18
 11 1 -9 30.43 1.3
 11 1 -9 28.4 1.36
 11 1 -9 32.27 1.39
 11 -1 -9 32.22 1.42
 11 1 -9 32.43 1.39
 11 -1 -9 31.8 1.3
 11 1 -9 28.78 1.58
 11 -1 -9 31.48 1.21
 11 -1 -9 31.93 1.32
 11 1 -9 30.54 1.55
 11 1 -9 31.87 1.44
 11 1 -9 30.64 1.37
 11 -1 -9 33.55 1.42
 11 -1 -9 32.38 1.74
 11 1 -9 29.57 1.7
 11 1 -9 29.57 1.24
 11 -1 -9 27.03 3.07
 11 1 -9 29.45 3.23
 11 -1 -8 244.51 4.98
 11 1 -8 246.53 5.19
 11 1 -8 215.33 5.22
 11 -1 -8 249.31 5.29
 11 1 -8 241.73 5.3
 11 1 -8 244.89 5.21
 11 -1 -8 238.05 5.06
 11 1 -8 226.55 5.67
 11 -1 -8 238.46 5.52
 11 -1 -8 239.73 4.99
 11 1 -8 236.38 5.26
 11 1 -8 237.41 5.53
 11 1 -8 232.22 5.26
 11 1 -8 237.4 5.19
 11 -1 -8 246.82 5.28
 11 -1 -8 235.02 5.82
 11 1 -8 228.7 5.81
 11 1 -8 245.72 5.07
 11 -1 -8 235.71 9.31
 11 1 -8 216.91 9.09
 11 -1 -7 309.4 6.27
 11 1 -7 319.61 6.5
 11 1 -7 303.88 6.6
 11 -1 -7 327.03 6.56
 11 1 -7 316.51 6.57
 11 -1 -7 317.19 6.36
 11 1 -7 303.64 6.92
 11 -1 -7 316.52 6.72
 11 -1 -7 320.86 6.31
 11 1 -7 313.49 6.51
 11 -1 -7 312.15 6.38
 11 1 -7 304.8 6.71
 11 1 -7 292.1 6.44
 11 -1 -7 322.73 7.17
 11 -1 -7 320.09 6.59
 11 1 -7 318.2 6.47
 11 -1 -7 325.69 6.58
 11 1 -7 306.38 7.14
 11 1 -7 324.72 6.39
 11 -1 -7 317.75 10.91
 11 1 -7 305.09 10.89
 11 -1 -6 14.8 0.85
 11 1 -6 14.96 0.96
 11 1 -6 15.63 0.93
 11 -1 -6 14.86 0.94
 11 1 -6 14.52 0.94
 11 -1 -6 14.79 0.87
 11 1 -6 14.81 1.06
 11 -1 -6 14.14 0.92
 11 -1 -6 15.87 0.89
 11 1 -6 15.16 0.91
 11 -1 -6 15.8 0.89
 11 1 -6 14.1 0.93
 11 1 -6 14.14 0.85
 11 -1 -6 14.5 0.95
 11 1 -6 16.14 0.93
 11 -1 -6 14.92 0.95
 11 1 -6 15.03 0.92
 11 -1 -6 14.21 1.12
 11 1 -6 14.39 1.17
 11 1 -6 15.83 0.91
 11 -1 -6 17.04 2.3
 11 1 -6 15.61 2.31
 11 1 -5 60.22 1.86
 11 -1 -5 58.47 4.16
 11 1 -5 50.16 3.94
 11 -1 -5 59.21 1.81
 11 1 -5 56.5 2.21
 11 1 -5 57.21 1.9
 11 1 -5 51.08 1.77
 11 -1 -5 59.8 1.99
 11 -1 -5 57.78 1.93
 11 1 -5 55.61 1.94
 11 1 -5 56.13 1.82
 11 1 -5 53.98 2.05
 11 -1 -5 52.55 1.81
 11 -1 -5 60.73 1.84
 11 1 -5 54.15 1.81
 11 -1 -5 59.09 1.8
 11 1 -5 54.66 1.74
 11 -1 -5 57.16 1.93
 11 1 -5 56.2 1.83
 11 -1 -5 55.83 1.93
 11 1 -5 57.77 1.89
 11 -1 -5 56.9 2.24
 11 1 -5 57.09 2.28
 11 1 -4 110.04 2.82
 11 -1 -4 110.8 5.86
 11 1 -4 105.67 5.75
 11 1 -4 105.11 3.23
 11 -1 -4 101.12 2.93
 11 1 -4 98.5 2.81
 11 -1 -4 109.18 2.98
 11 -1 -4 109.87 2.93
 11 1 -4 104.83 2.92
 11 1 -4 109.93 2.8
 11 -1 -4 107.06 2.72
 11 1 -4 104.84 3.05
 11 1 -4 108.85 2.83
 11 -1 -4 114.79 2.82
 11 1 -4 107.56 2.74
 11 -1 -4 108.65 2.94
 11 1 -4 111.54 2.83
 11 1 -4 111.86 2.91
 11 -1 -4 106.68 2.96
 11 -1 -4 112.02 3.38
 11 1 -4 108.62 3.34
 11 -1 -3 72.43 4.7
 11 1 -3 70.08 4.7
 11 1 -3 69.66 2.51
 11 -1 -3 67.2 2.22
 11 1 -3 72.53 2.2
 11 1 -3 71.47 2.26
 11 1 -3 75.72 2.34
 11 -1 -3 73.96 2.33
 11 1 -3 70.57 2.08
 11 -1 -3 73.04 2.08
 11 1 -3 70.39 2.03
 11 -1 -3 74.13 2.06
 11 -1 -3 72.13 2.25
 11 1 -3 71.76 2.14
 11 1 -3 73.21 2.24
 11 -1 -3 74.35 2.34
 11 1 -2 621.51 11.84
 11 1 -2 640.18 12.52
 11 -1 -2 605.65 12
 11 1 -2 646.46 11.95
 11 1 -2 623.54 12.16
 11 1 -2 653.55 12.19
 11 -1 -2 653.22 12.24
 11 1 -2 626.23 11.76
 11 -1 -2 661.95 11.8
 11 1 -2 604.77 12.06
 11 -1 -2 646.88 11.85
 11 -1 -2 643.81 11.68
 11 -1 -2 637.47 12.1
 11 1 -2 639.53 11.9
 11 1 -2 676.09 12.18
 11 -1 -2 639.39 12.27
 11 1 -1 60.71 1.95
 11 1 -1 63.96 2.33
 11 1 -1 63.26 2
 11 -1 -1 65.88 1.97
 11 1 -1 63.02 2.16
 11 -1 -1 65.17 2.24
 11 1 -1 65.39 1.89
 11 -1 -1 64.36 1.89
 11 1 -1 59.4 1.99
 11 -1 -1 62.79 1.94
 11 -1 -1 65.37 1.79
 11 -1 -1 62.9 2.1
 11 1 -1 64.96 2.16
 11 -1 -1 65.8 2.26
 11 1 0 24.37 1.1
 11 1 0 22.53 1.33
 11 -1 0 23.49 1.05
 11 1 0 22.04 1.22
 11 -1 0 24.14 1.33
 11 1 0 22.26 0.97
 11 -1 0 21.31 1
 11 -1 0 23.31 1.07
 11 -1 0 24.14 1.26
 11 1 0 22.27 1.22
 11 -1 0 25.17 1.34
 11 -1 1 466.65 8.86
 11 -1 1 449.77 8.67
 11 1 1 438.88 9.53
 11 -1 1 457.9 9.53
 11 1 1 456.47 9.24
 11 -1 1 466.79 9.44
 11 -1 1 459.09 8.65
 11 -1 1 468.68 8.75
 11 -1 1 461.41 9.2
 11 1 1 451.73 9.23
 11 -1 1 464.01 9.41
 11 1 1 461.28 8.76
 11 -1 2 67.43 1.97
 11 -1 2 61.25 1.77
 11 1 2 67.01 2.43
 11 -1 2 69.71 2.47
 11 1 2 63.43 2.25
 11 -1 2 66.5 2.4
 11 -1 2 67.09 1.81
 11 -1 2 61.7 1.84
 11 -1 2 70.19 2.23
 11 1 2 63.71 2.27
 11 -1 2 66.15 2.39
 11 1 2 61.51 1.85
 11 -1 3 34.84 1.28
 11 1 3 36.56 1.78
 11 -1 3 35.51 1.73
 11 1 3 36.85 1.64
 11 -1 3 34.49 1.7
 11 -1 3 31.93 1.17
 11 -1 3 36.93 1.5
 11 -1 3 34.87 1.7
 11 1 3 33.37 1.6
 11 1 3 35.15 1.23
 11 -1 4 21.52 0.93
 11 1 4 24.18 1.44
 11 -1 4 24.76 1.45
 11 1 4 23.4 1.3
 11 -1 4 24.3 1.42
 11 -1 4 23.53 1.15
 11 -1 4 21.87 1.34
 11 1 4 23.96 1.35
 11 1 5 19.68 1.3
 11 -1 5 19.85 1.3
 11 1 5 19.3 1.17
 11 -1 5 19.12 1.25
 11 1 5 17.93 1.18
 11 1 6 67.75 2.44
 11 1 6 62.85 2.17
 11 -1 6 63.66 2.35
 11 1 6 60.39 2.24
 11 1 7 52.58 2.03
 11 -1 7 52.98 2
 11 1 7 47.06 1.74
 11 -1 7 49.71 1.96
 11 1 7 48.7 1.87
 11 1 8 3.93 0.58
 11 -1 8 4.15 0.59
 11 1 8 3.37 0.45
 11 1 8 3.23 0.51
 11 -1 8 3.44 0.56
 11 1 9 72.4 2.13
 11 -1 9 72.64 2.1
 11 -1 9 69.29 2.04
 11 1 9 69.32 1.98
 11 -1 9 71.56 2.09
 11 -1 10 11.18 0.59
 11 1 10 11.08 0.55
 -11 1 -10 9.59 0.53
 11 -3 -18 11.84 0.53
 11 -3 -18 11.21 0.55
 11 3 -17 10.8 0.53
 11 -3 -17 13.64 0.6
 11 3 -16 25.54 1.08
 11 -3 -16 26.84 1
 -11 3 16 25.33 1
 11 3 -15 14.71 0.81
 11 3 -15 15.04 0.89
 11 -3 -15 15.13 0.69
 11 -3 -15 15.38 0.82
 -11 3 15 16.59 0.92
 11 3 -14 36.19 1.34
 11 3 -14 33.41 1.37
 11 -3 -14 34.95 1.11
 11 -3 -14 36.32 1.09
 11 -3 -14 38.24 1.25
 11 -3 -14 33.53 1.27
 11 3 -13 18.44 1.09
 11 3 -13 15.93 1.06
 11 -3 -13 17.5 0.83
 11 3 -13 18.21 1.17
 11 -3 -13 18.32 0.86
 11 -3 -13 17.32 1.01
 11 3 -12 69.31 2.34
 11 3 -12 67.88 2.38
 11 -3 -12 68.36 1.83
 11 -3 -12 66.59 1.68
 11 3 -12 68.21 2.44
 11 -3 -12 73.02 1.93
 11 -3 -12 68.48 2.21
 11 3 -11 47.56 2.05
 11 -3 -11 47.03 1.7
 11 3 -11 49.81 2.11
 11 -3 -11 47.15 1.52
 11 -3 -11 44.83 1.48
 11 3 -11 48.28 2.12
 11 -3 -11 47.01 1.43
 11 -3 -11 48.94 1.65
 11 -3 -11 44.77 1.87
 11 3 -11 44.65 1.92
 11 3 -10 17.04 1.26
 11 -3 -10 17.03 0.99
 11 3 -10 17.97 1.27
 11 -3 -10 18.81 1.03
 11 -3 -10 17.53 0.85
 11 -3 -10 18.42 0.93
 11 3 -10 18.04 1.31
 11 -3 -10 17.63 0.86
 11 -3 -10 18.89 1.01
 11 -3 -10 16.96 0.94
 11 -3 -10 18.22 1.17
 11 3 -10 17.02 1.17
 11 3 -10 15.09 2.24
 11 3 -9 88.81 5.28
 11 -3 -9 97.71 2.42
 11 3 -9 100.74 3.25
 11 -3 -9 94.03 2.64
 11 3 -9 97.95 3.23
 11 3 -9 94.6 2.43
 11 -3 -9 96.35 2.65
 11 -3 -9 96.3 2.39
 11 -3 -9 103.39 2.59
 11 3 -9 94.37 3.23
 11 -3 -9 98.96 2.62
 11 -3 -9 99.52 3.02
 11 3 -9 99.15 3.07
 11 -3 -8 62.56 4.25
 11 3 -8 61 4.26
 11 3 -8 66.89 2.58
 11 3 -8 69.24 2.6
 11 -3 -8 65.09 2.04
 11 3 -8 65.1 1.87
 11 -3 -8 67.18 2.06
 11 -3 -8 64.59 1.97
 11 -3 -8 66.86 2.03
 11 -3 -8 68.02 2.38
 11 3 -8 65.45 2.38
 11 -3 -7 217.41 8.39
 11 3 -7 206.94 8.27
 11 3 -7 238.12 5.76
 11 3 -7 222.02 5.58
 11 -3 -7 216.41 4.82
 11 3 -7 228.22 4.69
 11 -3 -7 226.7 4.87
 11 -3 -7 224.36 4.82
 11 -3 -7 230 5.11
 11 -3 -7 222.41 4.91
 11 -3 -7 228.5 5.36
 11 3 -7 225.64 5.38
 11 -3 -6 7.04 1.58
 11 3 -6 5.05 1.45
 11 3 -6 6.59 0.87
 11 3 -6 5.7 0.82
 11 -3 -6 6.61 0.59
 11 3 -6 7.55 0.6
 11 3 -6 6.61 0.84
 11 -3 -6 6.72 0.7
 11 -3 -6 6.95 0.68
 11 -3 -5 217.43 8.31
 11 3 -5 203.44 8.1
 11 3 -5 237.08 5.73
 11 3 -5 222.81 5.53
 11 -3 -5 217.01 4.72
 11 3 -5 214.24 5.19
 11 -3 -5 225.99 4.78
 11 3 -5 233.11 4.87
 11 3 -5 218.46 5.59
 11 -3 -5 224.26 5.14
 11 -3 -5 230.48 5.03
 11 -3 -5 235.66 5.07
 11 3 -4 142.78 4.08
 11 -3 -4 136.36 3.21
 11 3 -4 137.85 3.74
 11 -3 -4 139.36 3.3
 11 3 -4 143.22 3.39
 11 3 -4 146.2 4.06
 11 -3 -4 140.18 3.68
 11 -3 -4 142.89 3.56
 11 3 -3 597.62 11.81
 11 3 -3 557.78 11.32
 11 -3 -3 572.54 10.93
 11 -3 -3 579.86 10.79
 11 3 -3 582.35 10.88
 11 3 -3 556.32 11.55
 11 -3 -3 588.4 11.29
 11 -3 -3 592.6 11.11
 11 3 -2 107.52 3.38
 11 3 -2 98.53 3.04
 11 -3 -2 100.58 2.78
 11 -3 -2 101.56 2.66
 11 3 -2 102.11 2.72
 11 3 -2 106.82 3.21
 11 -3 -2 103.4 3.04
 11 -3 -2 106.06 2.91
 11 3 -1 37.91 1.75
 11 -3 -1 40.73 1.6
 11 -3 -1 40.34 1.46
 11 3 -1 39.65 1.5
 11 3 -1 40.27 1.79
 11 -3 -1 42.67 1.87
 11 -3 -1 41.93 1.65
 11 -3 0 118.84 3.22
 11 -3 0 119.48 2.99
 11 3 0 117.42 3.06
 11 -3 0 127.13 3.58
 11 -3 0 125.7 3.29
 11 -3 1 86.98 2.66
 11 -3 1 88.36 2.84
 11 -3 1 89.87 2.67
 11 -3 2 2.25 0.54
 11 -3 2 1.49 0.47
 11 -3 2 1.9 0.37
 11 -3 2 1.5 0.44
 -11 3 -2 1.36 0.39
 11 -3 3 22.97 1.24
 11 -3 3 24.17 0.95
 11 -3 3 21.36 0.87
 11 -3 3 24.29 1.34
 11 -3 3 23.44 1.21
 -11 3 -3 23.1 1.15
 11 -3 4 7.31 0.73
 11 -3 4 6.44 0.71
 11 -3 4 6.88 0.68
 -11 3 -4 6.76 0.65
 11 -3 5 19.69 1.11
 11 -3 5 20.1 1.09
 11 -3 5 20.01 1.07
 -11 3 -5 19.34 1.04
 11 -3 6 18.43 1.02
 11 -3 6 16.94 0.92
 11 -3 6 18.68 0.96
 -11 3 -6 16.47 0.91
 11 -3 7 0.96 0.34
 11 -3 7 0.91 0.3
 -11 3 -7 0.63 0.32
 11 -3 8 11.54 0.66
 11 -3 8 11.95 0.59
 -11 3 -8 11.51 0.63
 11 -3 9 3.07 0.3
 11 5 -14 1.84 0.32
 11 -5 -14 2.1 0.24
 -11 5 14 2.08 0.32
 11 5 -13 12 0.76
 11 -5 -13 10.53 0.45
 11 5 -12 23.57 1.16
 -11 5 12 20.58 0.83
 11 5 -12 22.05 1.01
 11 -5 -12 21.36 0.77
 11 -5 -11 14.64 0.77
 11 5 -11 14.06 0.99
 -11 5 11 13.59 0.77
 11 5 -11 14.7 0.92
 11 -5 -11 15.6 0.7
 11 -5 -10 85.56 2.2
 -11 5 10 82 2.37
 11 -5 -10 81.15 1.89
 11 -5 -10 79.97 1.92
 11 -5 -9 3.18 0.44
 11 -5 -9 2.82 0.35
 11 5 -9 3.41 0.6
 -11 5 9 2.72 0.53
 11 -5 -8 19.05 0.94
 11 -5 -8 20.38 0.86
 -11 5 8 18.84 1.16
 11 5 -8 21.27 1.27
 11 -5 -7 10.25 0.69
 11 -5 -7 10.59 0.65
 -11 5 7 11.09 0.92
 11 5 -7 10.6 0.95
 11 -5 -6 31.93 1.24
 11 5 -6 33.16 1.52
 -11 5 6 34.44 1.63
 11 5 -6 35.76 1.71
 11 -5 -6 34.89 1.29
 11 5 -5 28.83 1.45
 11 -5 -5 30.39 1.17
 -11 5 5 29.67 1.54
 11 -5 -5 31.16 1.23
 11 5 -4 9.7 0.91
 11 -5 -4 9.7 0.63
 -11 5 4 9.07 0.89
 11 -5 -4 9.92 0.72
 -11 5 3 257.56 4.05
 11 -5 -3 256.02 3.31
 -11 5 2 110.74 3.18
 11 -5 -2 112.1 2.87
 11 -5 -2 107.1 2.58
 11 5 -1 37.08 1.6
 -11 5 1 36.89 1.62
 11 -5 -1 38.44 1.46
 11 -5 -1 34.99 1.23
 11 5 0 24.49 1.27
 -11 5 0 24.29 1.27
 11 -5 0 24.17 1.15
 11 -5 0 25.71 1.28
 11 5 1 99.53 2.78
 -11 5 -1 93.52 2.77
 11 -5 1 96.45 2.62
 -11 5 -2 97.42 2.71
 11 -5 2 94.81 2.54
 -11 5 -3 32.28 1.31
 11 -5 3 34.95 1.28
 -11 5 -4 5.01 0.49
 11 -5 4 5.05 0.48
 11 -5 5 51.54 1.39
 11 -5 5 55.07 1.47
 11 -5 6 7.54 0.43
 11 7 -4 15.79 0.61
 12 0 -19 0.8 0.21
 12 0 -19 0.67 0.2
 12 0 -19 0.82 0.24
 12 0 -18 24.99 1.01
 12 0 -18 27.15 1.13
 12 0 -17 1.54 0.39
 12 0 -17 0.91 0.36
 -12 0 17 1.1 0.34
 12 0 -16 85.65 2.52
 12 0 -16 78.96 2.2
 12 0 -16 82.22 2.61
 12 0 -15 11.54 0.91
 12 0 -15 10.56 0.79
 12 0 -15 11.48 0.91
 12 0 -15 11.57 0.88
 12 0 -15 10.99 0.98
 12 0 -14 7.27 0.71
 12 0 -14 6.81 0.77
 12 0 -14 6.84 0.72
 12 0 -14 7.82 0.91
 12 0 -13 10.03 1.99
 12 0 -13 10.08 0.65
 12 0 -13 11.24 0.78
 12 0 -13 11.7 0.88
 12 0 -13 11.62 1.13
 12 0 -12 1.72 1.19
 12 0 -12 2.63 0.43
 12 0 -12 2.76 0.5
 12 0 -12 2.7 0.62
 12 0 -12 3.1 0.56
 12 0 -12 2.89 0.55
 12 0 -12 3.39 0.75
 12 0 -11 467.05 9.09
 12 0 -11 488.6 9.25
 12 0 -11 480.14 9.91
 12 0 -11 495.93 9.42
 12 0 -11 468.4 9.39
 12 0 -11 489.71 10.33
 12 0 -11 455.5 8.89
 12 0 -11 445.11 14.82
 12 0 -10 0.17 0.97
 12 0 -10 0.24 0.32
 12 0 -10 0.81 0.39
 12 0 -10 0.46 0.42
 12 0 -10 0.66 0.47
 12 0 -10 0.75 0.4
 12 0 -10 0.17 0.56
 12 0 -9 20.15 1.05
 12 0 -9 20.98 1.08
 12 0 -9 19.07 1.26
 12 0 -9 18.87 0.98
 12 0 -9 17.89 1.04
 12 0 -9 19.86 1.44
 12 0 -9 15.89 2.52
 12 0 -9 20.61 1.01
 12 0 -8 18.49 0.98
 12 0 -8 19.37 1.07
 12 0 -8 19.08 1.1
 12 0 -8 19.4 1.06
 12 0 -8 18.46 1.22
 12 0 -8 18.26 0.98
 12 0 -8 18.63 1.05
 12 0 -8 17.81 1.1
 12 0 -8 20.24 1.06
 12 0 -8 17.44 1.36
 12 0 -8 17.24 2.58
 12 0 -7 297.52 10.95
 12 0 -7 293.18 5.95
 12 0 -7 296.07 6.13
 12 0 -7 292.69 6.2
 12 0 -7 290.59 6.02
 12 0 -7 276.6 6.4
 12 0 -7 284.27 5.98
 12 0 -7 281.2 6.01
 12 0 -7 282.94 5.99
 12 0 -7 291.29 6.15
 12 0 -7 289.84 6.88
 12 0 -6 37.17 3.54
 12 0 -6 33.43 1.36
 12 0 -6 34.23 1.69
 12 0 -6 35.97 1.48
 12 0 -6 36.22 1.52
 12 0 -6 30.64 1.47
 12 0 -6 35.48 1.4
 12 0 -6 34.94 1.4
 12 0 -6 32.91 1.31
 12 0 -6 33.76 1.46
 12 0 -6 32.46 1.46
 12 0 -6 32.63 1.77
 12 0 -5 14.8 2.29
 12 0 -5 16.47 0.95
 12 0 -5 14.97 1.09
 12 0 -5 15.63 1.04
 12 0 -5 15.16 0.92
 12 0 -5 13.74 0.94
 12 0 -5 16.9 0.97
 12 0 -5 15.74 0.91
 12 0 -5 14.34 0.81
 12 0 -5 17.14 0.97
 12 0 -5 15.6 0.99
 12 0 -5 15.22 0.99
 12 0 -5 17.68 1.28
 12 0 -4 41.32 3.71
 12 0 -4 47.56 1.66
 12 0 -4 41.68 1.81
 12 0 -4 42.56 1.64
 12 0 -4 46.9 1.82
 12 0 -4 44.45 1.74
 12 0 -4 44.57 1.6
 12 0 -4 39.38 1.58
 12 0 -4 42.74 1.52
 12 0 -4 44.47 1.59
 12 0 -4 42.62 1.68
 12 0 -4 41.61 1.69
 12 0 -3 156.5 7.47
 12 0 -3 148 4.03
 12 0 -3 160.16 3.82
 12 0 -3 154.8 3.93
 12 0 -3 159.73 3.72
 12 0 -3 154.28 3.75
 12 0 -3 158.57 3.59
 12 0 -3 158.58 3.72
 12 0 -3 158.18 3.88
 12 0 -3 158.49 3.97
 12 0 -2 174.76 4.07
 12 0 -2 166.4 4.31
 12 0 -2 180.12 4.13
 12 0 -2 178.05 4
 12 0 -2 176.5 4.09
 12 0 -2 176.95 3.82
 12 0 -2 176.54 4.02
 12 0 -2 177.42 4.34
 12 0 -1 359.97 7.27
 12 0 -1 345.8 7.51
 12 0 -1 371.57 7.29
 12 0 -1 366.2 7.14
 12 0 -1 358.65 7.27
 12 0 -1 366.89 7.23
 12 0 -1 361.5 7.64
 12 0 0 191.01 4.34
 12 0 0 186.46 4.54
 12 0 0 196.13 4.32
 12 0 0 199.79 4.2
 12 0 0 193.23 4.32
 12 0 0 195.34 4.33
 12 0 0 192.56 4.72
 12 0 1 11.86 0.8
 12 0 1 10.73 0.93
 12 0 1 9.95 0.63
 12 0 1 11.33 0.75
 12 0 1 9.91 0.89
 12 0 2 2.75 0.45
 12 0 2 3.5 0.61
 12 0 2 2.94 0.44
 12 0 2 3.54 0.61
 12 0 3 69.69 2.53
 12 0 3 66.2 2.34
 12 0 3 64.94 2.33
 12 0 3 63.73 1.8
 12 0 4 40.64 1.85
 12 0 4 38.43 1.7
 12 0 4 35.95 1.66
 12 0 5 13.19 1.02
 12 0 5 11.57 0.92
 12 0 5 10.34 0.9
 12 0 6 2.35 0.5
 12 0 6 2.88 0.56
 12 0 6 1.66 0.45
 12 0 7 15.96 0.91
 12 0 7 15.37 0.94
 12 0 8 23.76 0.98
 12 0 8 22.12 1
 12 0 9 9.69 0.48
 12 0 9 10.34 0.56
 12 -2 -18 18.65 0.75
 -12 2 18 12.2 0.66
 12 2 -17 13.78 0.68
 12 -2 -17 14.28 0.71
 12 2 -16 4.06 0.49
 12 2 -16 3.76 0.52
 12 -2 -16 4.07 0.4
 12 -2 -16 4.18 0.48
 12 -2 -16 3.41 0.49
 12 2 -16 3.73 0.51
 12 2 -15 35.21 1.5
 12 2 -15 33.93 1.52
 12 -2 -15 33.53 1.43
 12 -2 -15 34.42 1.25
 12 2 -15 36.13 1.64
 12 -2 -15 37.41 1.39
 12 -2 -15 34.12 1.49
 12 2 -15 34.16 1.52
 12 2 -14 31.52 1.52
 12 2 -14 30 1.52
 12 -2 -14 31.39 1.43
 12 -2 -14 32.15 1.26
 12 2 -14 32.47 1.63
 12 -2 -14 32.23 1.33
 12 -2 -14 29.86 1.5
 12 2 -14 28.73 1.5
 12 2 -13 55.97 2.01
 12 -2 -13 55.43 1.34
 12 -2 -13 54.39 1.31
 12 2 -13 55.97 2.03
 12 -2 -13 57.35 1.57
 12 2 -13 59.01 2.12
 12 -2 -13 58.15 1.67
 12 -2 -13 54.94 1.96
 12 2 -13 52.9 1.98
 12 2 -12 6.8 0.86
 12 2 -12 5 0.62
 12 -2 -12 6.04 0.68
 12 -2 -12 6.29 0.56
 12 2 -12 7 0.83
 12 -2 -12 5.77 0.48
 12 2 -12 6.19 0.73
 12 -2 -12 7.11 0.64
 12 2 -12 6.49 0.82
 12 -2 -12 6.6 0.83
 12 2 -12 7.1 0.84
 12 -2 -11 2.49 1.12
 12 2 -11 2.97 1.21
 12 2 -11 2.55 0.69
 12 2 -11 2.71 0.52
 12 2 -11 2.32 0.5
 12 -2 -11 2.35 0.55
 12 -2 -11 2.57 0.45
 12 2 -11 2.35 0.65
 12 -2 -11 1.98 0.37
 12 -2 -11 2.25 0.46
 12 2 -11 1.77 0.57
 12 -2 -11 2.38 0.6
 12 2 -11 2.24 0.6
 12 -2 -10 208.46 4.34
 12 2 -10 201.31 5.39
 12 2 -10 192.89 4.92
 12 2 -10 208.03 4.62
 12 -2 -10 215.26 4.78
 12 -2 -10 214.83 4.57
 12 -2 -10 204.9 4.94
 12 -2 -10 207.6 4.41
 12 2 -10 197.26 4.92
 12 -2 -10 213.77 4.65
 12 2 -10 202 5.24
 12 -2 -10 211.09 4.71
 12 -2 -10 205.52 5.32
 12 2 -10 210.35 5.45
 12 -2 -10 202.16 8.74
 12 2 -10 196.1 8.79
 12 2 -9 46 4.11
 12 -2 -9 46.96 1.54
 12 2 -9 47.2 2.2
 12 2 -9 46.15 1.91
 12 2 -9 46.41 1.68
 12 -2 -9 51.63 1.81
 12 2 -9 48.6 1.83
 12 -2 -9 49.19 1.68
 12 2 -9 44.75 2.11
 12 -2 -9 49.23 1.88
 12 -2 -9 47.21 1.58
 12 2 -9 46.89 1.89
 12 -2 -9 50.93 1.73
 12 2 -9 44.62 1.99
 12 -2 -9 46.7 1.74
 12 -2 -9 45.58 2.09
 12 2 -9 48.55 2.19
 12 -2 -9 49.82 4.15
 12 -2 -8 0.31 0.92
 12 2 -8 1.29 1.03
 12 -2 -8 1.16 0.38
 12 2 -8 0.84 0.58
 12 2 -8 1.17 0.46
 12 2 -8 1.43 0.44
 12 -2 -8 1.24 0.47
 12 -2 -8 1.02 0.4
 12 2 -8 0.71 0.53
 12 -2 -8 0.78 0.37
 12 -2 -8 1.1 0.38
 12 2 -8 1.29 0.45
 12 2 -8 0.47 0.37
 12 -2 -8 1.26 0.46
 12 -2 -8 0.73 0.51
 12 2 -8 1.01 0.55
 12 -2 -7 53.72 4.24
 12 2 -7 50.96 4.2
 12 -2 -7 50.85 1.7
 12 -2 -7 51.44 1.65
 12 2 -7 52.6 2.32
 12 2 -7 49.89 2.03
 12 2 -7 49.23 1.73
 12 2 -7 53.45 1.77
 12 -2 -7 56.19 1.88
 12 2 -7 53.82 1.89
 12 2 -7 49.55 1.88
 12 -2 -7 52.84 1.76
 12 2 -7 51.46 2.21
 12 -2 -7 48.84 1.77
 12 -2 -7 55.94 1.77
 12 2 -7 50.6 1.94
 12 -2 -7 51.04 1.77
 12 -2 -7 53.94 1.88
 12 -2 -7 54.41 2.24
 12 2 -7 49.99 2.2
 12 -2 -6 130.27 6.62
 12 2 -6 120.43 6.46
 12 2 -6 136.65 4.01
 12 -2 -6 127.84 3.02
 12 -2 -6 117.84 3.3
 12 2 -6 120.5 3.27
 12 -2 -6 137.28 3.34
 12 2 -6 134.68 3.39
 12 2 -6 127.28 3.39
 12 -2 -6 130.45 3.2
 12 -2 -6 135.75 3.25
 12 2 -6 127.49 3.41
 12 2 -6 127.19 3.17
 12 -2 -6 133.02 3.4
 12 -2 -6 137.99 3.49
 12 -2 -5 91.46 5.45
 12 2 -5 87.02 5.46
 12 2 -5 86.2 2.64
 12 -2 -5 92.85 2.59
 12 2 -5 91.98 2.64
 12 2 -5 88.84 2.63
 12 2 -5 91.11 3
 12 -2 -5 95.7 2.57
 12 2 -5 91.95 2.64
 12 2 -5 95.54 2.48
 12 -2 -5 95.71 2.73
 12 -2 -5 91.51 2.71
 12 2 -4 101.17 3
 12 -2 -4 113.23 3.01
 12 -2 -4 109.03 2.91
 12 2 -4 105.02 2.94
 12 2 -4 101.02 2.85
 12 -2 -4 105.16 2.76
 12 2 -4 106.7 3.23
 12 2 -4 98.58 2.77
 12 -2 -4 101.61 2.96
 12 2 -4 108.64 2.7
 12 2 -4 108.76 2.75
 12 -2 -4 109.01 3.04
 12 2 -3 195.52 5.13
 12 2 -3 199.22 4.84
 12 -2 -3 203.7 4.71
 12 -2 -3 210.28 4.66
 12 2 -3 201.79 4.67
 12 2 -3 203.46 4.55
 12 -2 -3 204.47 4.48
 12 2 -3 192.77 4.86
 12 -2 -3 194.88 4.74
 12 2 -3 203.46 4.34
 12 2 -3 202.77 4.45
 12 -2 -3 207.25 4.79
 12 2 -2 514.07 10.52
 12 2 -2 502.74 10.2
 12 -2 -2 516.77 10.05
 12 -2 -2 506.96 9.88
 12 2 -2 514.17 9.98
 12 2 -2 499.09 9.67
 12 -2 -2 525.45 9.73
 12 2 -2 492.18 10.06
 12 -2 -2 516.71 9.8
 12 -2 -2 498.74 10.04
 12 2 -2 512.92 9.52
 12 2 -2 506.36 9.72
 12 -2 -2 516.59 10.12
 12 2 -1 361.58 7.86
 12 -2 -1 364.26 7.11
 12 2 -1 357.37 7.64
 12 -2 -1 358.83 7.48
 12 -2 -1 352.06 7.28
 12 -2 -1 366.94 7.12
 12 2 -1 341.69 7.32
 12 -2 -1 375.69 7.21
 12 -2 -1 337.74 6.86
 12 -2 -1 349.19 7.43
 12 2 -1 356.9 7.15
 12 -2 -1 368.76 7.58
 12 -2 0 109.49 2.72
 12 2 0 113.49 3.02
 12 -2 0 111.5 3.17
 12 -2 0 111.69 2.79
 12 -2 0 113.1 2.84
 12 -2 0 107.29 3.08
 12 -2 0 105.51 3.24
 12 2 0 109.76 2.89
 12 -2 0 110.99 3.19
 12 -2 1 26.04 1.03
 12 2 1 29.26 1.31
 12 -2 1 28.67 1.44
 12 -2 1 27.72 1.13
 12 -2 1 28.73 1.16
 12 -2 1 29.25 1.44
 12 2 1 27.05 1.23
 12 -2 1 28.12 1.44
 12 -2 2 3.07 0.53
 12 -2 2 3.51 0.48
 12 2 2 3.05 0.49
 12 -2 2 3.23 0.57
 12 -2 2 3.07 0.39
 12 -2 2 2.69 0.39
 12 2 2 2.55 0.45
 12 -2 2 2.85 0.56
 12 -2 3 6.48 0.54
 12 2 3 7.43 0.63
 12 -2 3 7.07 0.75
 12 -2 3 7.71 0.71
 12 2 3 6.02 0.58
 12 -2 3 6.65 0.71
 12 2 4 7.62 0.6
 12 -2 4 8.66 0.79
 12 2 4 6.88 0.61
 12 -2 4 8.43 0.78
 12 -2 5 4.82 0.61
 12 -2 5 5.86 0.65
 -12 2 -5 4.34 0.49
 12 -2 6 5.57 0.61
 -12 2 -6 4.67 0.47
 12 -2 7 2.24 0.41
 12 -2 7 2.35 0.4
 -12 2 -7 1.96 0.31
 12 -2 8 13.44 0.68
 12 -2 8 14.38 0.68
 12 -2 9 0.65 0.17
 12 4 -15 9.14 0.51
 -12 4 15 9.15 0.49
 12 4 -14 30.79 1.2
 12 4 -14 34.5 1.25
 12 -4 -14 31.84 0.96
 12 -4 -14 34.97 1.12
 -12 4 14 32.39 1.17
 12 4 -13 21.34 1.08
 12 4 -13 22.33 1.12
 12 -4 -13 21.56 0.84
 12 -4 -13 23.41 0.97
 12 4 -12 13.77 0.8
 12 4 -12 13.91 0.95
 12 4 -12 12.56 0.93
 12 -4 -12 13.5 0.7
 12 4 -11 18.04 1.01
 12 4 -11 17.54 1.13
 12 -4 -11 17.77 0.75
 12 4 -11 19.38 1.2
 12 -4 -11 15.74 0.69
 12 -4 -11 18.51 0.86
 12 4 -10 128.52 3.39
 12 -4 -10 118.79 2.96
 12 4 -10 125.36 3.58
 12 -4 -10 123.55 2.83
 12 4 -10 130.5 3.67
 12 -4 -10 123.03 2.79
 12 -4 -10 130.2 3.01
 12 4 -9 50.41 1.94
 12 -4 -9 45.26 1.34
 12 -4 -9 45.52 1.53
 12 4 -9 44.83 2
 12 4 -9 45.23 1.58
 12 -4 -9 48.93 1.49
 12 4 -9 45.78 2.03
 12 -4 -9 44.8 1.43
 12 4 -8 28.04 1.47
 12 4 -8 25.59 1.5
 12 -4 -8 26.52 1.12
 12 4 -8 25.64 1.24
 12 -4 -8 28.2 1.12
 12 4 -8 31.16 1.66
 12 -4 -8 27.68 1.07
 12 4 -7 16.83 1.17
 12 4 -7 14.73 1.16
 12 -4 -7 15.21 0.83
 12 4 -7 16.17 1.02
 12 -4 -7 16.3 0.87
 12 -4 -7 16.85 0.95
 12 -4 -7 16.3 0.84
 12 4 -6 72.3 2.53
 12 -4 -6 64.51 1.88
 12 4 -6 66.9 2.26
 12 -4 -6 66.05 1.96
 12 -4 -6 71.37 2.16
 12 -4 -6 69.86 1.97
 12 4 -5 28.7 1.55
 12 -4 -5 27.82 1.07
 12 4 -5 25.58 1.37
 12 -4 -5 29.14 1.2
 12 4 -5 26.15 1.5
 12 -4 -5 28.15 1.29
 12 -4 -5 26.56 1.15
 12 4 -4 60.55 2.2
 12 4 -4 61.71 2.34
 12 -4 -4 62.09 2.05
 12 -4 -4 62.86 1.93
 12 4 -3 36.91 1.67
 12 -4 -3 38.66 1.56
 12 -4 -3 36.12 1.43
 12 4 -2 487.48 10.03
 12 -4 -2 499.94 9.84
 12 -4 -2 520.58 9.54
 12 -4 -1 168.38 4.05
 12 -4 -1 168.07 3.75
 12 -4 0 12.79 0.7
 12 -4 0 13.71 0.77
 -12 4 0 12.8 0.87
 12 -4 0 12.59 0.72
 12 -4 0 13.98 0.94
 12 -4 0 14.08 0.78
 12 -4 1 34.9 1.19
 12 -4 1 34.94 1.2
 -12 4 -1 33.73 1.37
 12 -4 1 33.78 1.14
 12 -4 1 36.49 1.48
 12 -4 1 36.43 1.6
 12 -4 1 35.59 1.23
 12 -4 2 10.72 0.62
 12 -4 2 10 0.56
 12 -4 2 11.66 0.85
 12 -4 2 9.83 0.6
 12 -4 3 34.73 1.12
 12 -4 3 36.31 1.43
 12 -4 3 33.04 1.08
 12 -4 4 17.05 0.69
 12 -4 4 15.56 0.64
 12 -4 5 3.81 0.31
 12 -4 5 4.2 0.43
 12 -4 6 6.21 0.41
 12 -6 -10 49.3 1.11
 12 -6 -9 0.23 0.16
 12 6 -8 7.35 0.47
 12 -6 -8 6.87 0.33
 12 -6 -8 7.14 0.37
 12 -6 -8 8.38 0.43
 12 6 -7 5.03 0.44
 12 -6 -7 5.78 0.34
 12 -6 -7 5.41 0.36
 12 -6 -6 4.61 0.3
 12 6 -6 4.69 0.48
 12 -6 -6 4.93 0.36
 12 -6 -6 5 0.37
 12 6 -5 16.24 0.82
 12 -6 -5 15.7 0.61
 12 6 -4 11.57 0.72
 12 -6 -4 12.33 0.55
 -12 6 3 5.94 0.44
 12 -6 -3 6.77 0.43
 12 6 -2 115.65 2.56
 12 -6 -2 96.25 2.14
 12 -6 -1 55.52 1.32
 12 -6 -1 52.9 1.26
 12 -6 -1 55.18 1.28
 12 -6 0 6.11 0.32
 12 -6 0 6.16 0.32
 12 -6 1 10.92 0.4
 13 -1 -18 112.63 2.35
 13 -1 -18 106.42 2.29
 13 1 -17 20 0.89
 13 1 -17 19.26 0.9
 13 1 -17 17.26 0.89
 13 -1 -17 14.83 0.81
 -13 1 17 12.49 0.72
 13 1 -16 4.35 0.54
 13 1 -16 4.21 0.55
 13 -1 -16 4.73 0.46
 13 1 -16 3.81 0.53
 13 -1 -16 4.16 0.5
 13 -1 -16 4.64 0.52
 13 -1 -16 4.26 0.56
 13 1 -16 5.31 0.6
 13 1 -15 42.1 1.69
 13 1 -15 40.07 1.65
 13 -1 -15 38.73 1.56
 13 -1 -15 44.79 1.49
 13 1 -15 40.05 1.68
 13 -1 -15 41.61 1.53
 13 -1 -15 41.32 1.72
 13 1 -15 39.06 1.69
 13 1 -14 61.87 2.25
 13 -1 -14 54.59 1.63
 13 1 -14 58.22 2.17
 13 -1 -14 56.17 2.05
 13 1 -14 58.93 2
 13 -1 -14 60.39 1.9
 13 1 -14 58.32 2.17
 13 -1 -14 60.53 2.27
 13 1 -14 60.06 2.28
 13 1 -13 58.5 2.31
 13 -1 -13 56.81 1.67
 13 -1 -13 57.72 1.77
 13 -1 -13 56.72 2.12
 13 1 -13 61.34 2.07
 13 -1 -13 61.27 1.95
 13 1 -13 55.73 2.17
 13 -1 -13 57.84 2.33
 13 1 -13 54.85 2.31
 13 1 -12 50.87 2.19
 13 -1 -12 46.58 1.57
 13 1 -12 47.92 1.74
 13 -1 -12 46.75 1.75
 13 -1 -12 47.75 1.62
 13 -1 -12 47 1.92
 13 1 -12 50.6 1.89
 13 -1 -12 49.17 1.74
 13 1 -12 45.65 1.96
 13 1 -12 42.06 1.77
 13 -1 -12 45.94 1.73
 13 -1 -12 47.14 2.15
 13 1 -12 45.7 2.13
 13 1 -11 44.36 2.08
 13 -1 -11 41.09 1.51
 13 1 -11 42.64 1.64
 13 -1 -11 43.25 1.69
 13 1 -11 43.93 1.66
 13 -1 -11 43.42 1.57
 13 1 -11 39.32 1.91
 13 -1 -11 41.72 1.84
 13 -1 -11 43.64 1.62
 13 1 -11 39.22 1.84
 13 1 -11 40.67 1.71
 13 -1 -11 41.8 1.6
 13 -1 -11 41.64 2.05
 13 1 -11 43.15 2.1
 13 -1 -11 40.72 1.36
 13 -1 -11 38.99 3.86
 13 1 -11 37.65 3.83
 13 1 -10 41.07 1.58
 13 1 -10 40.8 2.03
 13 -1 -10 43.24 1.57
 13 1 -10 41.65 1.64
 13 -1 -10 42.76 1.69
 13 1 -10 41.25 1.65
 13 -1 -10 41.07 1.55
 13 1 -10 38.47 1.89
 13 -1 -10 43.87 1.84
 13 -1 -10 41.73 1.48
 13 1 -10 40.41 1.71
 13 1 -10 32.65 1.67
 13 1 -10 41.43 1.69
 13 -1 -10 40.5 1.58
 13 -1 -10 45.37 1.72
 13 -1 -10 39.78 2.01
 13 1 -10 38.17 2
 13 -1 -10 40.14 3.97
 13 1 -10 34.35 3.71
 13 -1 -10 42.78 1.44
 13 -1 -9 135.82 7.25
 13 1 -9 125.88 7.06
 13 -1 -9 141.38 3.33
 13 1 -9 143.56 3.54
 13 -1 -9 142.42 3.48
 13 1 -9 146.51 3.58
 13 -1 -9 148.4 3.62
 13 1 -9 145.48 3.62
 13 -1 -9 143.98 3.46
 13 1 -9 135.22 3.99
 13 -1 -9 131.83 3.7
 13 -1 -9 141.06 3.36
 13 1 -9 144.17 3.68
 13 1 -9 135.36 3.59
 13 -1 -9 142.26 3.49
 13 -1 -9 147.1 3.61
 13 -1 -9 146.42 4.25
 13 1 -9 139.59 4.21
 13 -1 -8 129.31 6.99
 13 1 -8 131.33 7.13
 13 -1 -8 141.83 3.33
 13 1 -8 144.38 3.55
 13 -1 -8 133.14 3.81
 13 -1 -8 145.7 3.52
 13 1 -8 143.98 3.53
 13 -1 -8 149.13 3.63
 13 1 -8 145.63 3.63
 13 -1 -8 147.17 3.46
 13 1 -8 139.51 3.96
 13 -1 -8 128.79 3.58
 13 -1 -8 139.98 3.36
 13 1 -8 139.83 3.59
 13 -1 -8 139.39 3.42
 13 1 -8 123.97 3.43
 13 -1 -8 137.32 3.4
 13 1 -8 136.01 3.48
 13 -1 -8 144.95 3.59
 13 -1 -8 143.86 4.18
 13 1 -8 142.42 4.2
 13 1 -8 138.42 3.41
 13 -1 -7 83.22 5.46
 13 1 -7 76.78 5.34
 13 -1 -7 82.5 2.35
 13 1 -7 85.45 3.03
 13 1 -7 85.61 2.55
 13 -1 -7 78.31 2.67
 13 -1 -7 89.64 2.55
 13 -1 -7 86.73 2.55
 13 1 -7 86.87 2.59
 13 -1 -7 82.71 2.41
 13 1 -7 82.14 2.79
 13 -1 -7 77.34 2.45
 13 -1 -7 88.16 2.42
 13 1 -7 83.57 2.53
 13 -1 -7 83.21 2.4
 13 1 -7 74.93 2.35
 13 -1 -7 86.98 2.39
 13 1 -7 81.69 2.44
 13 -1 -7 87.09 2.56
 13 -1 -7 81.48 2.97
 13 1 -7 77.84 2.94
 13 1 -7 83.77 2.44
 13 -1 -6 70.5 4.98
 13 1 -6 65.95 4.85
 13 -1 -6 72.62 2.18
 13 1 -6 70.22 2.67
 13 -1 -6 65.75 2.37
 13 1 -6 74.61 2.36
 13 -1 -6 72.38 2.31
 13 1 -6 75.27 2.38
 13 1 -6 73.78 2.29
 13 1 -6 63.99 2.39
 13 -1 -6 61.01 2.08
 13 -1 -6 77.94 2.25
 13 1 -6 74.88 2.31
 13 -1 -6 75.06 2.18
 13 -1 -6 75.33 2.12
 13 -1 -6 74.95 2.34
 13 1 -6 75.16 2.25
 13 1 -6 76.75 2.27
 13 -1 -5 319.2 11.53
 13 1 -5 315.43 11.49
 13 -1 -5 338.28 6.76
 13 1 -5 317.72 7.4
 13 -1 -5 297.04 6.92
 13 -1 -5 335.12 6.95
 13 1 -5 332.75 6.98
 13 1 -5 331.76 6.84
 13 -1 -5 331.44 6.75
 13 1 -5 313.04 7.06
 13 -1 -5 344.95 6.82
 13 1 -5 324.26 6.77
 13 -1 -5 343.46 6.71
 13 -1 -5 314.59 6.47
 13 -1 -5 328.78 6.87
 13 1 -5 339.58 6.79
 13 1 -5 340.05 6.88
 13 1 -5 356.74 6.88
 13 -1 -4 389.92 7.53
 13 1 -4 367.2 8.12
 13 -1 -4 344.02 7.6
 13 1 -4 369.55 7.65
 13 -1 -4 367.48 7.58
 13 -1 -4 386.03 7.72
 13 1 -4 380.15 7.75
 13 1 -4 369.45 7.51
 13 -1 -4 378.54 7.47
 13 1 -4 340.85 7.61
 13 1 -4 368.87 7.41
 13 -1 -4 385.37 7.39
 13 -1 -4 379.28 7.62
 13 1 -4 386 7.51
 13 1 -4 383.83 7.61
 13 1 -3 5.69 0.77
 13 -1 -3 6 0.63
 13 -1 -3 6.29 0.67
 13 -1 -3 6.36 0.73
 13 -1 -3 6.15 0.72
 13 1 -3 6.39 0.72
 13 1 -3 5.79 0.64
 13 -1 -3 6.15 0.65
 13 1 -3 5.07 0.59
 13 -1 -3 5.76 0.67
 13 -1 -3 5.65 0.55
 13 -1 -3 6.63 0.67
 13 1 -3 6.29 0.63
 13 1 -3 6.93 0.7
 13 1 -3 6.25 0.72
 13 1 -2 1.5 0.46
 13 -1 -2 1.62 0.46
 13 1 -2 1.08 0.47
 13 -1 -2 1.56 0.45
 13 1 -2 1.57 0.48
 13 -1 -2 1.35 0.46
 13 -1 -2 1.2 0.48
 13 1 -2 1.5 0.5
 13 1 -2 1.72 0.41
 13 -1 -2 1.37 0.44
 13 -1 -2 1.75 0.44
 13 -1 -2 1.43 0.33
 13 -1 -2 1.63 0.44
 13 1 -2 1.52 0.41
 13 1 -2 1.57 0.45
 13 -1 -1 54.19 1.84
 13 1 -1 55.45 2.09
 13 -1 -1 52.36 1.76
 13 1 -1 55.38 1.99
 13 -1 -1 50.97 1.96
 13 1 -1 54.54 1.69
 13 -1 -1 53.76 1.74
 13 -1 -1 54.67 1.82
 13 -1 -1 52.84 1.83
 13 1 -1 52.2 1.75
 13 1 -1 53.56 1.9
 13 1 -1 53.88 1.81
 13 -1 0 84.31 2.38
 13 -1 0 78.78 2.21
 13 1 0 84.1 2.57
 13 -1 0 83.94 2.65
 13 -1 0 85.78 2.24
 13 -1 0 83.22 2.32
 13 -1 0 83.9 2.42
 13 1 0 88.8 2.37
 13 1 0 83.5 2.52
 13 1 0 82.36 2.32
 13 -1 1 34.1 1.3
 13 1 1 31.95 1.43
 13 -1 1 34.46 1.54
 13 -1 1 31.84 1.21
 13 -1 1 34.9 1.38
 13 1 1 33.78 1.26
 13 1 1 33.81 1.45
 13 1 1 32.76 1.24
 13 -1 2 37.95 1.32
 13 1 2 39.47 1.59
 13 -1 2 37.33 1.64
 13 -1 2 39.04 1.43
 13 1 2 36.44 1.53
 13 -1 2 39.61 1.68
 13 1 3 102.65 2.44
 13 -1 3 101.65 2.58
 13 1 3 98.29 2.41
 13 -1 3 100.07 2.57
 13 1 4 19.52 1.01
 13 1 4 20.62 1.06
 13 -1 4 20.8 1.13
 13 1 5 27.61 1.12
 13 1 5 28.22 1.18
 13 -1 5 29.35 1.29
 13 1 6 0.44 0.28
 13 -1 6 0.39 0.31
 13 -1 7 2.15 0.34
 13 -1 8 5.26 0.33
 13 -1 8 5.34 0.32
 13 1 8 5.09 0.32
 13 -1 8 6.08 0.36
 13 3 -16 32 1.02
 13 -3 -16 34.13 0.98
 13 3 -15 7.24 0.49
 13 -3 -15 7.81 0.54
 13 3 -15 8.31 0.64
 13 -3 -15 8.33 0.47
 13 -3 -15 8.42 0.54
 13 3 -14 20.27 0.96
 13 -3 -14 18.72 0.67
 13 -3 -14 19.52 0.91
 13 3 -14 21.25 1.11
 13 -3 -14 20.78 0.84
 13 -3 -14 22.08 0.93
 13 3 -13 16.75 0.99
 13 -3 -13 16.44 0.72
 13 -3 -13 14.36 0.63
 13 -3 -13 16.33 0.86
 13 3 -13 17.77 1.11
 13 -3 -13 17.65 0.83
 13 3 -12 8.8 0.81
 13 -3 -12 8.47 0.53
 13 -3 -12 7.86 0.63
 13 3 -12 8.57 0.85
 13 -3 -12 7.76 0.47
 13 -3 -12 8.39 0.61
 13 3 -11 4.14 0.65
 13 3 -11 3.07 0.53
 13 -3 -11 4.2 0.45
 13 3 -11 3.24 0.65
 13 -3 -11 3.57 0.39
 13 -3 -11 4.2 0.49
 13 -3 -10 19.51 0.82
 13 3 -10 21.19 1.32
 13 3 -10 19.91 1.17
 13 -3 -10 20.07 1
 13 -3 -10 20.67 0.96
 13 -3 -10 19.43 0.88
 13 -3 -10 21.56 1.01
 13 -3 -9 62.3 1.76
 13 3 -9 63.05 2.44
 13 -3 -9 64.47 1.95
 13 -3 -9 63.41 1.88
 13 -3 -9 64.25 1.83
 13 -3 -9 64.33 1.94
 13 -3 -9 63.36 1.93
 13 -3 -8 197.01 3.09
 13 -3 -8 201.19 3.34
 13 -3 -8 197.06 3.25
 13 3 -8 194.8 4.27
 13 -3 -8 197.85 3.19
 13 -3 -8 205.21 3.38
 13 3 -7 39.63 1.9
 13 -3 -7 37.58 1.35
 13 3 -7 35.65 1.46
 13 -3 -7 39.45 1.45
 13 -3 -7 37.14 1.39
 13 3 -7 37.98 1.84
 13 -3 -7 36.83 1.38
 13 -3 -7 39 1.45
 13 -3 -7 36.53 1.53
 13 -3 -7 36.45 1.43
 13 3 -6 125.11 3.11
 13 3 -6 111.56 2.4
 13 -3 -6 118.49 2.18
 13 -3 -6 120.19 2.19
 13 3 -6 116.48 2.93
 13 -3 -6 122.87 2.24
 13 -3 -6 126.16 2.5
 13 -3 -6 120.14 2.33
 13 3 -5 79.2 2.47
 13 3 -5 71.59 2
 13 3 -5 78.42 1.76
 13 3 -5 73.16 2.26
 13 -3 -5 79.71 1.84
 13 -3 -5 77.28 1.98
 13 -3 -5 77.42 1.92
 13 3 -4 20.05 1.35
 13 3 -4 20.09 1.19
 13 -3 -4 20.21 0.95
 13 3 -4 19.56 0.98
 13 3 -4 19.48 1.22
 13 -3 -4 19.76 1.09
 13 -3 -4 21.38 1.11
 13 3 -3 258.59 6
 13 -3 -3 270.77 5.49
 13 3 -3 276.21 5.6
 13 -3 -3 270.19 5.6
 13 3 -3 268.07 6.05
 13 -3 -3 272.01 5.66
 13 -3 -3 272.61 5.82
 13 -3 -3 285.63 5.85
 13 3 -2 14.48 1.05
 13 -3 -2 14.42 0.88
 13 -3 -2 14.08 0.79
 13 3 -2 15.43 0.85
 13 -3 -2 15.53 0.87
 13 -3 -2 14.76 0.87
 13 -3 -2 14.11 0.75
 13 -3 -2 14.04 0.92
 13 -3 -1 174.54 3.84
 13 -3 -1 192.48 4.17
 13 -3 -1 178.04 3.89
 13 3 -1 184.36 4.01
 13 -3 -1 183.51 3.99
 13 -3 -1 178.89 3.99
 13 -3 -1 178.35 4.27
 13 -3 -1 185.97 4.2
 13 -3 0 67.12 2.04
 13 -3 0 67.04 1.85
 13 3 0 67.64 1.93
 13 -3 0 66.08 1.86
 13 -3 0 66.51 1.86
 13 -3 0 66.19 2.13
 13 -3 0 70.36 2.1
 13 -3 1 37.33 1.29
 13 -3 1 38.3 1.41
 13 -3 1 36.46 1.21
 13 -3 1 38.49 1.2
 13 -3 1 35.1 1.16
 13 -3 1 35.73 1.44
 13 -3 1 38.23 1.42
 13 -3 2 6.02 0.49
 13 -3 2 6.04 0.57
 13 -3 2 5.57 0.45
 13 -3 2 5.95 0.6
 13 -3 2 6.05 0.57
 13 -3 3 70.15 1.93
 13 -3 3 67.86 1.95
 13 -3 3 68.06 1.91
 13 -3 4 16.17 0.8
 13 -3 4 16.76 0.81
 13 -3 4 16.97 0.79
 13 -3 5 5.76 0.44
 13 -3 5 5.27 0.41
 13 -3 5 4.83 0.41
 13 -3 6 1.21 0.22
 13 -5 -13 13.56 0.48
 13 -5 -12 15.83 0.52
 13 -5 -12 15.55 0.55
 13 -5 -11 47.24 1.2
 13 -5 -10 14.17 0.52
 13 -5 -10 14.55 0.53
 13 -5 -10 15.87 0.64
 13 -5 -9 97.01 2.1
 13 -5 -9 93.74 2.1
 13 -5 -8 9.68 0.45
 13 -5 -8 11.49 0.56
 13 -5 -8 11.14 0.55
 13 -5 -8 11.76 0.61
 13 -5 -7 9.48 0.5
 13 5 -7 9.3 0.64
 13 -5 -7 10.5 0.56
 13 -5 -7 10.08 0.56
 13 -5 -6 47.47 1.32
 13 5 -6 47.52 1.59
 13 -5 -6 51.06 1.4
 13 -5 -6 50.14 1.41
 13 5 -5 100.83 2.67
 13 -5 -5 104.46 2.39
 13 -5 -5 107.38 2.42
 13 5 -4 37.61 1.43
 13 -5 -4 38.87 1.19
 13 -5 -4 37.8 1.24
 13 5 -3 11.39 0.77
 13 -5 -3 10.71 0.59
 13 -5 -3 10.67 0.62
 13 -5 -3 10.46 0.48
 13 -5 -2 5.49 0.43
 13 -5 -2 5.05 0.41
 13 -5 -2 5.56 0.47
 13 -5 -2 5.12 0.35
 13 -5 -1 58.61 1.47
 13 -5 -1 56.47 1.43
 13 -5 -1 61.14 1.6
 13 -5 -1 56.48 1.37
 13 -5 0 21.27 0.77
 13 -5 0 21.84 0.73
 13 -5 0 23.54 0.87
 13 -5 0 21.39 0.69
 13 -5 1 0.45 0.18
 13 -5 1 0.32 0.22
 13 -5 1 0.6 0.17
 13 -5 2 83.86 1.85
 14 0 -17 174.39 3.24
 14 0 -17 169.63 3.2
 14 0 -16 2.67 0.44
 14 0 -16 2.03 0.38
 14 0 -16 3.02 0.46
 14 0 -15 93.3 2.55
 14 0 -15 90.56 2.32
 14 0 -15 91.89 2.62
 14 0 -14 11.41 0.85
 14 0 -14 11.31 0.78
 14 0 -14 10.04 0.74
 14 0 -14 11.58 0.94
 14 0 -13 5.22 0.55
 14 0 -13 5.56 0.65
 14 0 -13 6.89 0.66
 14 0 -13 4.57 0.58
 14 0 -13 4.76 0.58
 14 0 -13 6.16 0.78
 14 0 -12 3.44 0.46
 14 0 -12 3.03 0.54
 14 0 -12 3.16 0.51
 14 0 -12 2.82 0.57
 14 0 -12 3.4 0.55
 14 0 -12 2.17 0.45
 14 0 -12 3.11 0.51
 14 0 -12 2.68 0.64
 14 0 -11 60.96 1.84
 14 0 -11 59.37 2.33
 14 0 -11 59.83 1.97
 14 0 -11 64.33 1.97
 14 0 -11 56.41 2.16
 14 0 -11 60.97 1.99
 14 0 -11 60.59 2.44
 14 0 -10 1.43 0.37
 14 0 -10 1.85 0.59
 14 0 -10 1.94 0.45
 14 0 -10 1.04 0.42
 14 0 -10 1.7 0.5
 14 0 -10 1.34 0.41
 14 0 -10 1.51 0.42
 14 0 -10 1.37 0.55
 14 0 -9 32.71 1.7
 14 0 -9 33.45 1.41
 14 0 -9 33.72 1.42
 14 0 -9 30.8 1.54
 14 0 -9 31.15 1.39
 14 0 -9 32.91 1.39
 14 0 -9 32.37 1.41
 14 0 -9 34.82 1.85
 14 0 -9 32.45 1.31
 14 0 -8 5.37 1.56
 14 0 -8 5.13 0.63
 14 0 -8 4.02 0.67
 14 0 -8 4.74 0.64
 14 0 -8 4.14 0.62
 14 0 -8 5.33 0.62
 14 0 -8 4.52 0.54
 14 0 -8 5.23 0.63
 14 0 -8 4.95 0.57
 14 0 -7 95.8 5.9
 14 0 -7 97.1 3.1
 14 0 -7 105.04 2.83
 14 0 -7 103.83 2.86
 14 0 -7 88.66 2.75
 14 0 -7 98.8 2.7
 14 0 -7 88.99 2.52
 14 0 -7 96.52 2.74
 14 0 -7 99.89 2.65
 14 0 -6 0.82 0.93
 14 0 -6 0.72 0.42
 14 0 -6 1.08 0.52
 14 0 -6 0.98 0.47
 14 0 -6 1.12 0.39
 14 0 -6 1.03 0.39
 14 0 -6 0.98 0.45
 14 0 -5 16.51 0.99
 14 0 -5 17.34 1.14
 14 0 -5 18 1.1
 14 0 -5 18.15 1.01
 14 0 -5 18.32 0.96
 14 0 -5 16.86 1.02
 14 0 -5 18.43 1.08
 14 0 -4 335.38 6.89
 14 0 -4 354.56 7.05
 14 0 -4 337.28 6.76
 14 0 -4 320.96 6.55
 14 0 -4 337.29 6.82
 14 0 -4 333.11 6.94
 14 0 -3 106.49 2.84
 14 0 -3 103.97 2.84
 14 0 -3 107.71 2.96
 14 0 -3 102.68 2.72
 14 0 -3 105.52 2.84
 14 0 -3 104.89 2.9
 14 0 -2 67.57 2.08
 14 0 -2 66.23 2.08
 14 0 -2 69.05 2.24
 14 0 -2 66.84 1.99
 14 0 -2 68.29 2.14
 14 0 -2 67.06 2.2
 14 0 -1 22.29 1.19
 14 0 -1 22.28 0.96
 14 0 -1 22.87 1.13
 14 0 -1 21.02 1.15
 14 0 -1 21.68 1.07
 14 0 0 84.89 2.52
 14 0 0 85.75 2.39
 14 0 0 83.06 2.49
 14 0 0 85.14 2.3
 14 0 1 12.28 0.86
 14 0 1 11.15 0.76
 14 0 1 12.41 0.85
 14 0 1 12.79 0.72
 14 0 2 4.69 0.56
 14 0 2 4.21 0.49
 14 0 2 4.14 0.53
 14 0 3 0.35 0.32
 14 0 3 0.14 0.3
 14 0 4 38.59 1.38
 14 0 4 39.52 1.39
 14 0 5 11.48 0.64
 14 0 5 11.12 0.65
 14 0 6 44.58 1.26
 14 0 6 43.55 1.21
 14 2 -16 24.38 0.89
 14 -2 -16 24.58 0.92
 14 -2 -16 23.38 0.88
 14 2 -16 26.05 1.02
 14 -2 -16 22.63 0.75
 14 -2 -16 25.66 0.91
 14 2 -15 1 0.34
 14 -2 -15 1.07 0.29
 14 -2 -15 1.13 0.28
 14 -2 -15 0.84 0.28
 14 2 -14 8.12 0.7
 14 -2 -14 6.83 0.4
 14 -2 -14 6.66 0.42
 14 -2 -14 7.2 0.58
 14 -2 -14 7.81 0.55
 14 -2 -14 7.06 0.64
 14 2 -13 3.77 0.6
 14 -2 -13 3.93 0.4
 14 -2 -13 3.41 0.39
 14 -2 -13 3.53 0.48
 14 -2 -13 4.08 0.46
 14 -2 -13 4.34 0.48
 14 -2 -13 4.58 0.59
 14 2 -13 3.83 0.58
 14 2 -12 67.46 2.36
 14 -2 -12 64.51 1.79
 14 -2 -12 62.07 1.78
 14 -2 -12 59.85 1.97
 14 -2 -12 69.84 1.95
 14 -2 -12 64.7 1.92
 14 -2 -12 61.63 2.2
 14 2 -12 64.97 2.28
 14 -2 -11 4.17 0.57
 14 2 -11 3.69 0.69
 14 -2 -11 4.8 0.51
 14 -2 -11 4.23 0.55
 14 -2 -11 4.22 0.47
 14 -2 -11 3 0.46
 14 -2 -11 4.05 0.45
 14 -2 -11 4.25 0.51
 14 -2 -11 4.13 0.47
 14 2 -11 4.57 0.7
 14 -2 -11 3.64 0.62
 14 -2 -11 3.54 0.37
 14 -2 -10 28.91 1.08
 14 2 -10 31.99 1.7
 14 -2 -10 28.4 1.35
 14 -2 -10 31.24 1.25
 14 2 -10 31.45 1.24
 14 -2 -10 31.69 1.32
 14 -2 -10 31.01 1.22
 14 -2 -10 29.92 1.15
 14 2 -10 29.92 1.38
 14 -2 -10 30.74 1.24
 14 -2 -10 30.41 1.29
 14 -2 -9 36.49 1.29
 14 2 -9 38.73 1.93
 14 -2 -9 35.66 1.51
 14 -2 -9 38.24 1.44
 14 2 -9 38.28 1.41
 14 -2 -9 38.44 1.5
 14 -2 -9 39.2 1.43
 14 2 -9 37.48 1.82
 14 -2 -9 38.12 1.36
 14 2 -9 36.78 1.55
 14 -2 -9 36.72 1.4
 14 -2 -9 37.53 1.39
 14 -2 -9 40.7 1.51
 14 -2 -8 14.39 0.81
 14 2 -8 13.35 1.15
 14 -2 -8 14.31 0.9
 14 2 -8 14.14 0.85
 14 -2 -8 13.55 0.89
 14 -2 -8 14.84 0.88
 14 2 -8 12.3 1.04
 14 -2 -8 13.92 0.82
 14 2 -8 12.48 0.88
 14 -2 -8 14.7 0.86
 14 -2 -8 14.82 0.82
 14 -2 -8 13.67 0.89
 14 -2 -7 16.89 0.9
 14 -2 -7 17.44 1
 14 2 -7 17.26 0.94
 14 -2 -7 16.8 0.98
 14 -2 -7 16.61 0.94
 14 2 -7 17.92 1.21
 14 -2 -7 18.48 0.96
 14 -2 -7 17.15 0.92
 14 -2 -7 16.35 0.85
 14 -2 -7 17.61 1
 14 -2 -6 15.75 0.89
 14 -2 -6 15.43 0.91
 14 2 -6 16.13 0.95
 14 2 -6 13.33 1.01
 14 -2 -6 15.7 0.9
 14 -2 -6 14.44 0.84
 14 -2 -6 14.29 0.93
 14 -2 -6 15.4 0.95
 14 -2 -5 41.51 1.49
 14 2 -5 37.97 1.84
 14 -2 -5 38.96 1.54
 14 -2 -5 42.27 1.54
 14 2 -5 39.77 1.54
 14 -2 -5 40.14 1.49
 14 2 -5 37.79 1.66
 14 -2 -5 41.54 1.52
 14 -2 -5 41.4 1.45
 14 -2 -5 39.2 1.55
 14 -2 -5 40.5 1.58
 14 -2 -5 43.17 1.66
 14 -2 -4 24.01 1.12
 14 2 -4 22.73 1.38
 14 -2 -4 23.66 1.13
 14 -2 -4 22.22 1.1
 14 2 -4 24.43 1.16
 14 -2 -4 23.2 1.09
 14 2 -4 20.17 1.11
 14 -2 -4 22.78 1
 14 -2 -4 22.53 1.14
 14 -2 -4 24.39 1.19
 14 -2 -4 23.08 1.18
 14 2 -3 53.59 2.12
 14 -2 -3 56.67 1.81
 14 -2 -3 55.89 1.83
 14 2 -3 56.16 1.86
 14 -2 -3 58.58 1.81
 14 -2 -3 53.58 1.8
 14 -2 -3 52.53 1.58
 14 -2 -3 54.45 1.85
 14 -2 -3 58.41 1.95
 14 -2 -3 55.96 1.93
 14 -2 -2 19.5 1
 14 -2 -2 19.46 0.94
 14 -2 -2 22.09 1.12
 14 -2 -2 20.41 1.02
 14 2 -2 21.04 1.07
 14 -2 -2 20.34 0.98
 14 -2 -2 18.05 0.96
 14 -2 -2 17.27 0.98
 14 -2 -2 20.14 1.08
 14 -2 -2 20.49 1.11
 14 -2 -1 4 0.52
 14 -2 -1 3.61 0.42
 14 -2 -1 4.78 0.58
 14 -2 -1 4.09 0.52
 14 2 -1 4.49 0.55
 14 -2 -1 4.11 0.48
 14 -2 -1 3.86 0.49
 14 -2 -1 4.82 0.55
 14 -2 -1 4.74 0.6
 14 -2 0 23.54 1.01
 14 -2 0 24.81 1.15
 14 -2 0 23.89 1.05
 14 2 0 22.54 1.07
 14 -2 0 21.89 0.93
 14 -2 0 24.56 1.08
 14 -2 0 23.61 1.14
 14 -2 1 3.28 0.41
 14 -2 1 3.64 0.51
 14 -2 1 3.05 0.44
 14 2 1 3.63 0.48
 14 -2 1 3.18 0.44
 14 -2 1 4.06 0.54
 14 -2 2 19.09 0.95
 14 -2 2 19.54 0.88
 14 2 2 18.58 0.89
 14 -2 2 19.1 0.85
 14 -2 2 20.02 0.98
 14 -2 3 0.49 0.3
 14 -2 3 0.71 0.27
 14 2 3 0.35 0.28
 14 -2 3 0.81 0.32
 14 -2 4 9.83 0.61
 14 -2 4 8.88 0.51
 14 2 4 8.93 0.55
 14 -2 4 10.29 0.62
 14 -2 5 1.28 0.28
 14 -2 5 1.03 0.2
 14 -2 5 0.95 0.22
 14 -2 5 1.15 0.26
 14 -4 -14 11.2 0.46
 14 4 -13 18.52 0.79
 14 -4 -13 17.29 0.62
 14 -4 -12 12.99 0.55
 14 4 -12 13.53 0.77
 14 -4 -12 13.1 0.59
 14 -4 -12 13.24 0.61
 14 -4 -11 1.81 0.28
 14 -4 -11 1.56 0.24
 14 4 -11 1.8 0.4
 14 -4 -11 1.29 0.22
 14 -4 -11 1.6 0.28
 14 -4 -11 1.55 0.28
 14 -4 -10 6.94 0.45
 14 4 -10 6.48 0.65
 14 -4 -10 6.56 0.42
 14 -4 -10 7.43 0.5
 14 -4 -10 6.6 0.47
 14 -4 -9 1.33 0.24
 14 -4 -9 1.6 0.3
 14 -4 -9 1.35 0.28
 14 -4 -8 3.85 0.36
 14 -4 -8 4.85 0.44
 14 4 -8 4.9 0.63
 14 -4 -8 4.39 0.41
 14 -4 -7 3.37 0.37
 14 -4 -7 3.29 0.4
 14 4 -7 3.46 0.54
 14 -4 -7 3.48 0.4
 14 -4 -7 3.61 0.39
 14 -4 -7 3.47 0.39
 14 -4 -6 8.71 0.56
 14 4 -6 7.67 0.6
 14 -4 -6 8.59 0.58
 14 -4 -6 9.73 0.62
 14 -4 -6 9.37 0.58
 14 -4 -6 9.47 0.58
 14 -4 -5 37.38 1.22
 14 -4 -5 37.08 1.25
 14 -4 -5 37.18 1.2
 14 -4 -5 39.88 1.36
 14 -4 -5 37.3 1.22
 14 -4 -4 45.63 1.36
 14 -4 -4 38.66 1.28
 14 -4 -4 41.56 1.25
 14 -4 -4 44.64 1.45
 14 -4 -4 41.92 1.32
 14 -4 -3 7.25 0.54
 14 -4 -3 6.3 0.45
 14 -4 -3 6.4 0.5
 14 -4 -3 6.7 0.52
 14 -4 -3 6.84 0.56
 14 -4 -3 6.96 0.52
 14 -4 -2 1.44 0.31
 14 -4 -2 1.24 0.29
 14 -4 -2 1.96 0.38
 14 -4 -2 1.47 0.32
 14 -4 -1 18.71 0.78
 14 -4 -1 17.91 0.72
 14 -4 -1 16.79 0.71
 14 -4 0 9.44 0.52
 14 -4 0 10.68 0.59
 14 -4 1 13.53 0.56
 14 -4 1 17.58 0.7
 14 -4 2 20.32 0.74
 14 -4 2 21.46 0.73
 15 -1 -16 51.68 1.44
 15 -1 -16 48.29 1.36
 15 1 -15 32.1 1.22
 15 -1 -15 30.29 1.15
 15 -1 -15 28.77 1.07
 15 -1 -15 33.5 1.09
 15 1 -14 50.85 1.72
 15 -1 -14 45.85 1.6
 15 1 -14 42.53 1.57
 15 -1 -14 45.94 1.51
 15 -1 -14 51.02 1.52
 15 -1 -14 45.12 1.45
 15 -1 -14 50.09 1.71
 15 1 -14 47.91 1.69
 15 1 -13 12.81 0.91
 15 -1 -13 11.35 0.58
 15 -1 -13 10.86 0.8
 15 -1 -13 10.43 0.62
 15 1 -13 10.4 0.8
 15 -1 -13 10.01 0.71
 15 -1 -13 12.44 0.75
 15 -1 -13 10.51 0.68
 15 -1 -13 10 0.82
 15 1 -13 11.15 0.87
 15 -1 -12 15.65 0.98
 15 -1 -12 16.24 0.78
 15 -1 -12 16.2 0.9
 15 -1 -12 16.97 0.84
 15 1 -12 15.5 1
 15 -1 -12 17 0.93
 15 1 -12 16.31 0.92
 15 -1 -12 16.05 0.86
 15 -1 -11 15.27 0.99
 15 -1 -11 15.71 0.82
 15 1 -11 16.11 0.88
 15 -1 -11 17.18 0.94
 15 -1 -11 15.95 0.85
 15 1 -11 15.23 0.91
 15 -1 -11 15.9 0.85
 15 -1 -10 25.75 1.31
 15 -1 -10 26.73 1.14
 15 1 -10 27.78 1.19
 15 -1 -10 29.81 1.26
 15 1 -10 27.52 1.22
 15 -1 -10 28.35 1.17
 15 1 -10 26.27 1.23
 15 -1 -10 27.2 1.17
 15 -1 -10 28.38 1.15
 15 -1 -10 25.15 1.01
 15 1 -9 9.9 0.93
 15 -1 -9 8.78 0.79
 15 -1 -9 10.3 0.73
 15 1 -9 9.62 0.73
 15 -1 -9 11.3 0.81
 15 -1 -9 10.03 0.72
 15 1 -9 9.59 0.84
 15 1 -9 9.24 0.74
 15 -1 -9 11.51 0.77
 15 -1 -9 9.44 0.65
 15 -1 -9 10.29 0.77
 15 -1 -9 9 0.64
 15 -1 -8 3.85 0.57
 15 1 -8 4.2 0.66
 15 -1 -8 3.95 0.52
 15 1 -8 4.07 0.54
 15 -1 -8 3.85 0.57
 15 1 -8 3.45 0.53
 15 -1 -8 4.2 0.53
 15 1 -8 4.19 0.61
 15 1 -8 3.39 0.52
 15 -1 -8 3.22 0.48
 15 -1 -8 4.51 0.5
 15 -1 -7 20.61 0.99
 15 1 -7 18.87 1.23
 15 -1 -7 16.36 0.99
 15 1 -7 18.56 0.98
 15 -1 -7 19.53 1.03
 15 1 -7 19.33 1.05
 15 1 -7 16.76 1
 15 -1 -7 18.45 0.99
 15 1 -7 17.82 0.97
 15 -1 -7 17.8 0.94
 15 1 -7 18.47 0.95
 15 -1 -6 14.17 0.82
 15 1 -6 11.77 0.95
 15 -1 -6 0.02 0.16
 15 -1 -6 12.96 0.82
 15 1 -6 13.62 0.86
 15 1 -6 12.69 0.82
 15 -1 -6 12.95 0.78
 15 -1 -6 13.01 0.82
 15 1 -6 3.26 0.42
 15 -1 -6 12.49 0.75
 15 1 -6 13.08 0.76
 15 -1 -5 0.25 0.38
 15 1 -5 0.36 0.42
 15 -1 -5 0.35 0.34
 15 -1 -5 0.45 0.37
 15 1 -5 0.47 0.37
 15 1 -5 0.38 0.34
 15 -1 -5 0.57 0.35
 15 -1 -5 0.67 0.29
 15 1 -5 0.13 0.31
 15 1 -4 11.97 0.91
 15 -1 -4 13.26 0.84
 15 -1 -4 13.98 0.87
 15 1 -4 13.06 0.86
 15 1 -4 11.46 0.76
 15 -1 -4 13.63 0.82
 15 -1 -4 11.87 0.82
 15 1 -4 12.36 0.74
 15 -1 -4 13.61 0.85
 15 -1 -3 17.61 0.94
 15 -1 -3 18.01 0.93
 15 -1 -3 18.72 1
 15 1 -3 18.97 1
 15 1 -3 16.91 0.86
 15 -1 -3 18.73 0.91
 15 1 -3 18.32 0.86
 15 -1 -3 16.87 0.94
 15 1 -3 19.4 0.95
 15 -1 -2 18.67 0.94
 15 -1 -2 17.58 0.86
 15 -1 -2 20.98 1.04
 15 1 -2 19.4 1.01
 15 -1 -2 19.02 0.87
 15 -1 -2 19.27 0.99
 15 1 -2 17.98 0.9
 15 -1 -1 88.36 2.3
 15 -1 -1 93.12 2.45
 15 1 -1 88.85 2.43
 15 -1 -1 87.74 2.38
 15 1 -1 89 2.31
 15 -1 0 11.69 0.75
 15 1 0 11.58 0.75
 15 -1 0 12.35 0.75
 15 1 0 11.61 0.68
 15 -1 0 10.64 0.64
 15 -1 1 33.62 1.28
 15 -1 1 33.28 1.22
 15 1 1 30.84 1.2
 15 -1 1 32.19 1.17
 15 1 1 30.99 1.11
 15 -1 2 6.01 0.53
 15 -1 2 5.11 0.48
 15 1 2 4.54 0.46
 15 -1 2 4.93 0.45
 15 -1 3 8.09 0.52
 15 1 3 7.67 0.52
 15 -1 4 5.5 0.37
 15 1 4 5.23 0.38
 15 3 -14 6.81 0.47
 15 -3 -14 6.19 0.37
 15 -3 -14 6.14 0.38
 15 3 -13 1.34 0.3
 15 -3 -13 1.12 0.19
 15 3 -13 1.29 0.33
 15 -3 -13 1.04 0.25
 15 -3 -13 0.87 0.22
 15 3 -12 28.42 1.12
 15 -3 -12 26.22 0.85
 15 -3 -12 24.72 0.8
 15 -3 -12 26.92 0.94
 15 -3 -12 24.22 0.89
 15 3 -11 22.76 1.08
 15 -3 -11 21.44 0.83
 15 -3 -11 20.54 0.79
 15 3 -11 22.16 1.09
 15 -3 -11 21.51 0.86
 15 -3 -11 20.3 0.82
 15 3 -10 5.47 0.61
 15 -3 -10 4.7 0.44
 15 -3 -10 4.91 0.43
 15 3 -10 5.02 0.61
 15 -3 -10 4.95 0.4
 15 -3 -10 4.98 0.41
 15 -3 -10 4.3 0.33
 15 -3 -9 11.86 0.58
 15 3 -9 12.31 0.9
 15 -3 -9 11.65 0.67
 15 -3 -9 12.38 0.65
 15 -3 -9 12.87 0.67
 15 3 -9 13.57 0.91
 15 -3 -9 12.49 0.64
 15 -3 -9 12.61 0.68
 15 -3 -8 2.88 0.36
 15 3 -8 3.25 0.58
 15 -3 -8 2.76 0.4
 15 -3 -8 2.62 0.39
 15 -3 -8 2.57 0.4
 15 3 -8 2.87 0.5
 15 -3 -8 2.8 0.39
 15 -3 -8 2.59 0.38
 15 -3 -8 3.03 0.41
 15 -3 -7 47.7 1.42
 15 -3 -7 46.03 1.42
 15 -3 -7 51.16 1.5
 15 3 -7 47.12 1.72
 15 -3 -7 48.07 1.47
 15 -3 -7 50.21 1.47
 15 -3 -7 48.59 1.5
 15 -3 -6 7.08 0.53
 15 -3 -6 6.77 0.54
 15 -3 -6 6.62 0.52
 15 3 -6 6.95 0.64
 15 -3 -6 6.64 0.53
 15 -3 -6 6.45 0.49
 15 -3 -6 6.77 0.55
 15 -3 -5 1 0.34
 15 -3 -5 0.76 0.31
 15 -3 -5 0.97 0.31
 15 -3 -5 0.86 0.32
 15 -3 -5 0.77 0.27
 15 -3 -5 0.74 0.31
 15 -3 -4 43.71 1.37
 15 -3 -4 39.42 1.3
 15 -3 -4 43.14 1.3
 15 -3 -4 44.71 1.37
 15 -3 -4 41.83 1.36
 15 -3 -4 40.95 1.4
 15 -3 -4 44.51 1.41
 15 -3 -3 0.46 0.24
 15 -3 -3 0.34 0.26
 15 -3 -3 0.48 0.28
 15 -3 -3 0.51 0.29
 15 -3 -3 0.46 0.3
 15 -3 -3 0.34 0.31
 15 -3 -2 21.74 0.89
 15 -3 -2 22.13 0.84
 15 -3 -2 20.66 0.84
 15 -3 -2 21.12 0.91
 15 -3 -2 22.22 0.94
 15 -3 -1 1.42 0.3
 15 -3 -1 0.99 0.25
 15 -3 -1 1.98 0.33
 15 -3 -1 1.4 0.34
 15 -3 0 0.55 0.23
 15 -3 0 1.27 0.27
 15 -3 0 1.38 0.31
 15 -3 1 20.02 0.73
 15 -3 1 21.92 0.82
 15 -3 2 2.49 0.29
 16 0 -15 55.81 1.42
 16 0 -14 69.76 1.9
 16 0 -13 39.06 1.41
 16 0 -12 31.51 1.32
 16 0 -12 31.81 1.18
 16 0 -11 0.72 0.37
 16 0 -11 0.85 0.34
 16 0 -11 0.92 0.32
 16 0 -11 0.61 0.3
 16 0 -10 13.34 0.91
 16 0 -10 14.16 0.8
 16 0 -10 13.58 0.78
 16 0 -10 13.67 0.8
 16 0 -9 7.26 0.7
 16 0 -9 7.6 0.63
 16 0 -9 7.98 0.63
 16 0 -8 0.12 0.33
 16 0 -8 0.14 0.35
 16 0 -8 0.54 0.35
 16 0 -8 0.31 0.28
 16 0 -7 15.81 0.94
 16 0 -7 18.21 0.91
 16 0 -7 17.39 0.88
 16 0 -7 17.72 0.89
 16 0 -6 2.56 0.43
 16 0 -6 3.8 0.51
 16 0 -6 3.49 0.47
 16 0 -6 3.7 0.47
 16 0 -6 3.54 0.48
 16 0 -5 89.46 2.33
 16 0 -5 82.89 2.22
 16 0 -5 83.19 2.2
 16 0 -4 10.84 0.73
 16 0 -4 9.87 0.63
 16 0 -4 10.82 0.66
 16 0 -3 0.13 0.29
 16 0 -3 0.28 0.3
 16 0 -3 0.15 0.26
 16 0 -2 27.35 1.09
 16 0 -2 25.1 0.95
 16 0 -2 26.67 1.05
 16 0 -1 10.27 0.65
 16 0 -1 9.91 0.61
 16 0 0 0.24 0.26
 16 0 0 0.09 0.23
 16 0 1 12.11 0.62
 16 0 1 10.16 0.54
 16 0 2 1.42 0.25
 16 0 2 1.39 0.22
 16 2 -14 12.34 0.56
 16 2 -14 10.48 0.54
 16 -2 -14 11.8 0.51
 16 2 -13 0.76 0.27
 16 2 -13 0.89 0.28
 16 -2 -13 0.47 0.22
 16 -2 -13 0.3 0.18
 16 2 -12 6.43 0.56
 16 -2 -12 5.9 0.39
 16 -2 -12 5.69 0.4
 16 2 -12 6.5 0.53
 16 2 -11 18.87 1
 16 -2 -11 19.54 0.77
 16 -2 -11 19.51 0.78
 16 2 -11 18.39 0.92
 16 -2 -11 18.41 0.8
 16 2 -10 47.32 1.69
 16 -2 -10 47.54 1.37
 16 -2 -10 49.04 1.41
 16 -2 -10 48.1 1.37
 16 2 -10 41.94 1.51
 16 -2 -10 45.68 1.37
 16 -2 -10 41.54 1.16
 16 -2 -9 13.58 0.71
 16 -2 -9 13.27 0.72
 16 -2 -9 14.06 0.7
 16 2 -9 12.48 0.77
 16 -2 -9 13.67 0.69
 16 -2 -9 11.85 0.59
 16 -2 -8 15.52 0.78
 16 -2 -8 14.92 0.77
 16 -2 -8 15.1 0.75
 16 -2 -8 14.31 0.7
 16 -2 -8 15.1 0.76
 16 -2 -8 14.34 0.69
 16 2 -7 45.64 1.74
 16 -2 -7 48.24 1.46
 16 -2 -7 46.44 1.37
 16 -2 -7 48.12 1.48
 16 -2 -7 47.02 1.39
 16 -2 -6 5.67 0.48
 16 -2 -6 5.72 0.5
 16 -2 -6 5.63 0.51
 16 -2 -6 5.64 0.49
 16 -2 -6 6.46 0.53
 16 -2 -5 1.26 0.33
 16 -2 -5 2 0.34
 16 -2 -5 1.32 0.36
 16 -2 -5 1.12 0.31
 16 -2 -5 1.38 0.34
 16 -2 -4 29.95 1.03
 16 -2 -4 30.21 1.1
 16 -2 -3 43.34 1.34
 16 2 -3 46.64 1.36
 16 -2 -3 43.04 1.26
 16 -2 -2 2.94 0.33
 16 2 -2 3.22 0.35
 16 -2 -2 2.42 0.34
 16 -2 -1 3.5 0.33
 16 2 -1 3.06 0.33
 16 -2 -1 3.11 0.36
 16 -2 -1 2.23 0.29
 16 -2 0 1.07 0.21
 16 -2 0 1.4 0.27
 16 -2 1 11.06 0.48
 16 -4 -9 11.43 0.42
 16 -4 -8 0.5 0.16
 16 -4 -7 42.91 1.08
 16 -4 -7 50.03 1.13
 16 -4 -6 7.1 0.33
 16 -4 -5 2.69 0.23
 16 -4 -5 3.07 0.24
 16 -4 -4 20.86 0.61
 17 -1 -13 4.79 0.32
 17 1 -12 5.36 0.44
 17 -1 -12 4.91 0.36
 17 1 -11 0.56 0.28
 17 -1 -11 0.4 0.22
 17 -1 -11 0.55 0.21
 17 1 -10 1.26 0.34
 17 -1 -10 1.51 0.3
 17 -1 -10 1.89 0.3
 17 -1 -10 1.48 0.27
 17 1 -9 26.7 0.89
 17 -1 -9 27 0.96
 17 1 -8 4.57 0.48
 17 1 -8 5.79 0.43
 17 -1 -8 5.71 0.48
 17 -1 -8 5.3 0.46
 17 1 -7 9 0.53
 17 -1 -7 9.28 0.58
 17 -1 -7 8.05 0.54
 17 -1 -7 7.94 0.52
 17 -1 -7 7.99 0.51
 17 1 -6 5.14 0.43
 17 -1 -6 5.32 0.46
 17 -1 -6 4.58 0.41
 17 -1 -6 4.68 0.42
 17 -1 -6 5.08 0.42
 17 1 -5 12.73 0.6
 17 -1 -5 12.74 0.65
 17 -1 -5 11.85 0.6
 17 1 -4 2.2 0.31
 17 -1 -4 1.84 0.33
 17 -1 -4 2.48 0.32
 17 1 -3 6.63 0.42
 17 -1 -3 6.79 0.46
 17 -1 -3 6.07 0.41
 17 1 -2 9.92 0.47
 17 -1 -2 10.77 0.51
 17 1 -2 10.59 0.51
 17 -1 -2 9.4 0.46
 17 1 -1 0.9 0.19
 17 -3 -8 5.94 0.32
 17 -3 -8 5.7 0.32
 17 -3 -6 50.44 1.15
 17 -3 -6 49.23 1.12
 17 -3 -5 5.9 0.3
 18 0 -8 86.43 1.84
 18 0 -7 0.19 0.17
 18 0 -6 13.47 0.53
 18 0 -5 2.67 0.25

_iucr_refine_fcf_details
;
data_BW2546
_computing_structure_refinement   'olex2.refine (Bourhis et al., 2015)'
_shelx_refln_list_code            4
loop_
  _space_group_symop_id
  _space_group_symop_operation_xyz
  1  x,y,z
  2  -x,y,-z
  3  x+1/2,y+1/2,z
  4  -x+1/2,y+1/2,-z

_space_group_crystal_system       monoclinic
_space_group_IT_number            5
_space_group_name_H-M_alt         'C 1 2 1'
_space_group_name_Hall            ' C 2y'
_symmetry_space_group_name_H-M    'C 1 2 1'
_symmetry_space_group_name_Hall   ' C 2y'
_symmetry_Int_Tables_number       5
_cell_length_a                    14.3755(4)
_cell_length_b                    6.94300(17)
_cell_length_c                    16.3630(4)
_cell_angle_alpha                 90
_cell_angle_beta                  110.471(3)
_cell_angle_gamma                 90
_cell_volume                      1530.04(7)
loop_
  _refln_index_h
  _refln_index_k
  _refln_index_l
  _refln_F_squared_calc
  _refln_F_squared_meas
  _refln_F_squared_sigma
  _refln_F_squared_weight
  _refln_observed_status
-18 0 5 10.671 6.232 0.584 212.470 o
-18 0 6 27.399 31.442 1.237 59.839 o
-18 0 7 0.122 0.444 0.397 3566.270 o
-18 0 8 204.924 201.749 4.295 4.542 o
-17 1 1 2.301 2.101 0.444 811.552 o
-17 1 2 21.967 23.899 0.807 82.249 o
-17 1 3 12.066 15.476 0.980 134.553 o
-17 1 4 4.813 5.135 0.724 350.820 o
-17 1 5 28.206 29.715 1.401 58.221 o
-17 1 6 8.192 11.998 1.004 178.790 o
-17 1 7 17.575 21.008 1.237 90.942 o
-17 1 8 11.956 12.411 1.424 123.830 o
-17 1 9 57.536 62.324 2.077 24.765 o
-17 1 10 6.642 2.941 0.794 312.363 o
-17 1 11 0.267 1.307 0.654 1320.130 o
-17 1 12 11.836 12.511 1.027 143.821 o
-16 -2 -1 30.456 25.817 1.120 60.613 o
-16 -2 0 4.675 2.838 0.387 493.817 o
-16 0 1 23.857 23.533 1.038 75.266 o
-16 0 2 55.212 61.383 1.443 27.427 o
-16 0 3 1.138 0.430 0.380 1762.050 o
-16 0 4 29.869 24.483 0.902 64.507 o
-16 0 5 189.374 198.729 4.686 4.824 o
-16 0 6 4.821 8.022 0.490 334.491 o
-16 0 7 34.074 40.514 1.055 47.981 o
-16 0 8 0.119 0.647 0.377 3417.260 o
-16 0 9 14.753 17.853 0.877 116.773 o
-16 0 10 28.928 32.009 0.955 59.749 o
-16 0 11 3.447 1.804 0.385 674.382 o
-16 0 12 69.071 73.943 2.054 20.267 o
-16 0 13 92.206 91.175 3.291 13.292 o
-16 0 14 178.888 162.837 4.435 5.612 o
-16 0 15 162.134 130.274 3.315 7.149 o
-16 2 1 6.875 7.143 0.770 256.103 o
-16 2 2 5.862 7.516 0.817 268.574 o
-16 2 3 105.042 108.869 3.175 11.325 o
-16 2 7 92.829 106.535 4.062 11.517 o
-16 2 9 30.956 29.131 1.797 51.038 o
-16 2 10 110.091 103.849 6.279 8.120 o
-16 2 11 43.027 43.447 1.580 37.116 o
-16 2 12 17.206 15.096 0.899 111.280 o
-16 2 13 2.981 1.927 0.454 702.219 o
-16 2 14 30.506 26.732 2.171 48.531 o
-15 -3 -2 6.340 5.812 0.677 296.962 o
-15 -3 -1 40.391 48.792 2.218 33.678 o
-15 -3 0 1.579 2.558 0.553 830.090 o
-15 -1 -4 10.405 12.838 0.864 161.922 o
-15 -1 -3 18.210 18.884 1.214 92.792 o
-15 -1 -2 13.282 12.439 0.715 146.643 o
-15 -1 -1 69.786 77.028 1.645 20.463 o
-15 -1 0 24.195 26.853 1.043 71.116 o
-15 1 1 198.508 207.582 3.908 4.693 o
-15 1 2 41.257 43.499 1.657 37.811 o
-15 1 3 41.045 42.851 1.064 41.007 o
-15 1 4 30.937 28.503 0.944 59.468 o
-15 1 5 2.190 0.760 0.412 1036.720 o
-15 1 6 30.128 25.530 3.522 34.595 o
-15 1 7 46.361 42.689 0.971 37.709 o
-15 1 8 8.589 8.971 0.590 223.187 o
-15 1 9 21.702 22.315 0.932 83.283 o
-15 1 10 69.358 63.540 1.635 22.245 o
-15 1 11 44.027 36.641 1.477 39.192 o
-15 1 12 39.419 37.229 1.580 41.686 o
-15 1 13 22.792 26.705 1.486 67.749 o
-15 1 14 100.532 109.906 5.032 9.721 o
-15 1 15 68.056 74.929 2.848 18.707 o
-15 3 6 15.037 16.223 1.494 99.712 o
-15 3 7 107.730 109.990 4.015 10.277 o
-15 3 8 6.102 7.105 0.884 258.867 o
-15 3 9 28.150 30.261 1.494 56.926 o
-15 3 10 9.083 12.266 1.007 168.344 o
-15 3 11 49.567 52.443 1.791 30.464 o
-15 3 12 58.014 66.339 2.614 22.481 o
-15 3 13 1.513 3.076 0.518 818.482 o
-15 3 14 16.096 15.896 1.097 108.901 o
-14 -4 -2 50.918 48.817 1.331 32.275 o
-14 -4 -1 35.344 35.874 4.727 22.532 o
-14 -4 0 20.460 23.389 1.447 76.160 o
-14 -2 -5 3.189 2.539 0.273 697.521 o
-14 -2 -4 26.161 22.408 0.903 73.239 o
-14 -2 -3 2.146 1.561 0.397 944.820 o
-14 -2 -2 45.605 45.333 1.063 37.055 o
-14 -2 -1 9.783 7.968 0.481 218.504 o
-14 -2 0 56.288 55.174 1.002 29.207 o
-14 0 1 49.371 51.486 1.138 32.951 o
-14 0 2 152.438 157.497 2.017 7.391 o
-14 0 3 262.549 245.484 2.713 3.390 o
-14 0 4 767.468 785.079 6.904 0.511 o
-14 0 5 46.933 41.273 0.916 37.967 o
-14 0 6 0.413 2.270 0.405 1540.840 o
-14 0 7 243.895 227.292 3.472 3.730 o
-14 0 8 7.848 11.242 0.500 222.258 o
-14 0 9 83.705 76.247 1.142 18.210 o
-14 0 10 6.760 3.559 0.370 359.709 o
-14 0 11 167.191 141.406 1.828 7.136 o
-14 0 12 13.444 7.074 0.429 178.772 o
-14 0 13 10.013 12.881 0.706 173.241 o
-14 0 14 27.121 25.756 0.954 67.650 o
-14 0 15 217.902 214.381 3.351 4.313 o
-14 0 16 4.484 6.011 0.597 370.962 o
-14 0 17 379.389 401.521 5.556 1.674 o
-14 2 1 11.508 10.481 1.284 139.479 o
-14 2 2 43.374 49.112 2.498 30.672 o
-14 2 3 114.038 128.551 3.264 9.811 o
-14 2 4 51.615 52.502 2.475 26.948 o
-14 2 5 91.739 90.183 2.246 14.684 o
-14 2 6 36.044 34.891 3.268 31.956 o
-14 2 7 46.619 40.883 1.733 35.023 o
-14 2 8 30.671 30.733 1.118 56.932 o
-14 2 9 78.740 88.221 1.913 17.192 o
-14 2 10 65.635 72.519 1.892 21.557 o
-14 2 11 7.481 9.735 1.147 187.383 o
-14 2 12 155.477 154.516 3.828 6.732 o
-14 2 13 6.786 8.873 0.973 219.532 o
-14 2 14 15.505 18.954 1.634 89.514 o
-14 2 15 2.546 2.334 0.794 545.781 o
-14 2 16 50.317 58.657 1.949 28.300 o
-14 4 6 19.703 17.904 1.401 85.529 o
-14 4 7 6.131 8.076 1.260 202.423 o
-14 4 8 11.588 11.438 1.471 125.960 o
-14 4 10 15.961 15.126 1.517 97.654 o
-14 4 11 4.868 4.202 0.934 321.082 o
-14 4 12 30.515 31.582 1.797 50.226 o
-14 4 13 41.810 43.230 1.844 36.534 o
-13 -5 -2 198.571 195.750 4.318 4.737 o
-13 -5 -1 1.693 1.112 0.252 1340.080 o
-13 -5 0 52.629 51.166 0.970 31.828 o
-13 -3 -6 5.108 2.824 0.514 437.292 o
-13 -3 -5 10.453 12.352 0.565 177.683 o
-13 -3 -4 40.602 38.847 1.078 42.836 o
-13 -3 -3 155.810 160.378 2.601 7.023 o
-13 -3 -2 13.866 13.775 0.550 142.561 o
-13 -3 -1 83.558 86.528 1.139 17.292 o
-13 -3 0 160.202 156.785 1.870 7.097 o
-13 -1 -8 13.366 12.954 0.566 148.771 o
-13 -1 -7 4.022 5.019 0.794 369.814 o
-13 -1 -6 0.638 0.910 0.724 1089.090 o
-13 -1 -5 56.467 68.510 3.011 21.382 o
-13 -1 -4 53.712 48.552 2.638 26.241 o
-13 -1 -3 227.610 235.439 4.250 3.827 o
-13 -1 -2 86.155 89.789 1.745 16.044 o
-13 -1 -1 86.226 78.684 1.566 17.124 o
-13 -1 0 212.848 194.430 2.247 4.777 o
-13 1 1 123.527 126.268 1.769 10.056 o
-13 1 2 3.593 3.535 0.398 553.418 o
-13 1 3 17.292 14.159 0.594 119.936 o
-13 1 4 905.575 866.618 8.446 0.391 o
-13 1 5 752.812 775.263 9.081 0.516 o
-13 1 6 163.023 171.023 2.796 6.479 o
-13 1 7 187.337 192.197 2.481 5.424 o
-13 1 8 355.231 324.815 3.713 2.083 o
-13 1 9 371.623 329.701 4.816 1.926 o
-13 1 10 99.897 92.636 1.836 13.874 o
-13 1 11 96.959 97.668 1.899 13.874 o
-13 1 12 111.881 110.052 2.780 11.030 o
-13 1 13 124.547 135.093 3.120 9.017 o
-13 1 14 132.975 138.762 2.262 8.816 o
-13 1 15 85.333 94.177 1.958 15.614 o
-13 1 16 9.099 10.354 0.646 201.851 o
-13 1 17 33.640 40.334 3.204 32.300 o
-13 3 1 414.775 430.341 9.360 1.340 o
-13 3 2 33.046 35.173 1.542 48.262 o
-13 3 3 655.792 626.101 9.779 0.674 o
-13 3 4 47.038 46.130 1.355 34.936 o
-13 3 5 167.643 176.846 4.336 5.767 o
-13 3 6 272.842 272.724 7.651 2.619 o
-13 3 7 77.961 87.404 2.485 16.578 o
-13 3 8 467.060 454.710 9.967 1.140 o
-13 3 9 152.836 147.174 5.696 6.120 o
-13 3 10 44.379 47.835 2.044 32.850 o
-13 3 11 10.925 8.135 0.811 183.055 o
-13 3 12 15.758 20.289 1.369 94.340 o
-13 3 13 34.257 40.188 1.725 43.569 o
-13 3 14 40.153 48.321 1.695 36.804 o
-13 3 15 16.541 17.904 1.249 99.019 o
-13 3 16 72.581 74.696 2.381 18.829 o
-13 5 3 26.911 26.587 1.797 57.198 o
-13 5 4 83.239 87.791 3.338 14.464 o
-13 5 5 237.969 235.362 6.232 3.376 o
-13 5 6 114.945 110.923 3.711 10.010 o
-13 5 7 24.322 21.709 1.494 69.348 o
-12 -6 -1 30.640 25.490 0.934 62.218 o
-12 -6 0 16.040 14.321 0.528 127.538 o
-12 -4 -6 16.666 14.496 0.957 113.488 o
-12 -4 -5 6.924 9.225 0.587 251.529 o
-12 -4 -4 36.175 38.008 1.739 42.809 o
-12 -4 -3 73.824 80.441 1.947 18.769 o
-12 -4 -2 27.494 24.297 0.859 69.212 o
-12 -4 -1 85.076 82.121 1.217 17.351 o
-12 -4 0 28.775 31.206 0.804 61.673 o
-12 -2 -9 1.971 1.517 0.397 1001.320 o
-12 -2 -8 29.153 32.506 1.122 57.735 o
-12 -2 -7 7.929 5.363 0.668 263.740 o
-12 -2 -6 9.349 13.002 1.424 137.048 o
-12 -2 -5 9.688 12.506 1.214 149.224 o
-12 -2 -4 22.799 19.946 1.296 77.576 o
-12 -2 -3 22.174 16.176 0.771 93.154 o
-12 -2 -2 7.962 7.154 0.447 262.296 o
-12 -2 -1 67.600 65.143 1.180 23.256 o
-12 -2 0 283.366 257.086 2.633 3.058 o
-12 0 1 925.961 844.620 6.467 0.391 o
-12 0 2 445.109 410.918 3.374 1.435 o
-12 0 3 366.607 366.375 2.927 1.910 o
-12 0 4 97.076 101.585 1.354 14.007 o
-12 0 5 28.533 36.558 0.650 59.021 o
-12 0 6 92.484 79.397 1.066 16.433 o
-12 0 7 732.161 672.967 4.473 0.601 o
-12 0 8 35.324 43.820 0.793 46.439 o
-12 0 9 58.698 45.741 1.090 30.015 o
-12 0 10 0.440 1.156 0.384 2127.400 o
-12 0 11 1127.020 1110.790 13.049 0.252 o
-12 0 12 7.204 6.578 0.510 282.274 o
-12 0 13 20.214 25.550 0.927 83.013 o
-12 0 14 24.441 16.693 0.895 84.005 o
-12 0 15 32.994 26.174 0.926 58.348 o
-12 0 16 186.641 191.536 3.772 5.195 o
-12 0 17 2.761 2.807 0.487 654.750 o
-12 0 18 51.388 60.675 2.521 25.489 o
-12 0 19 3.495 1.777 0.289 703.771 o
-12 2 1 863.639 826.943 8.727 0.424 o
-12 2 2 1255.170 1181.190 8.768 0.218 o
-12 2 3 466.837 467.480 4.121 1.256 o
-12 2 4 265.576 243.796 3.255 3.320 o
-12 2 5 234.770 212.369 2.485 4.113 o
-12 2 6 300.198 299.513 4.544 2.552 o
-12 2 7 131.665 119.544 1.514 9.803 o
-12 2 8 3.043 2.351 0.407 683.678 o
-12 2 9 126.853 108.940 1.589 10.538 o
-12 2 10 518.919 470.904 4.704 1.100 o
-12 2 11 2.590 5.596 0.540 508.785 o
-12 2 12 15.071 14.831 0.731 126.909 o
-12 2 13 137.429 130.582 2.373 8.750 o
-12 2 14 73.600 71.597 1.797 19.975 o
-12 2 15 83.558 81.313 1.800 17.096 o
-12 2 16 7.676 9.017 0.682 231.339 o
-12 2 17 32.354 32.166 1.587 50.064 o
-12 2 18 39.888 28.478 1.541 45.088 o
-12 4 2 1136.410 1137.900 23.413 0.222 o
-12 4 3 79.810 86.157 3.898 14.040 o
-12 4 4 143.450 142.622 3.741 7.511 o
-12 4 5 61.213 62.465 2.052 23.718 o
-12 4 6 170.982 161.997 6.302 5.170 o
-12 4 7 38.543 37.284 1.496 42.864 o
-12 4 8 64.503 63.998 2.685 20.988 o
-12 4 9 117.920 108.657 2.584 10.734 o
-12 4 10 302.684 299.104 4.772 2.517 o
-12 4 11 41.403 42.691 1.489 38.859 o
-12 4 12 30.437 31.443 1.193 56.151 o
-12 4 13 53.891 50.952 1.815 28.876 o
-12 4 14 85.672 76.037 2.143 16.747 o
-12 4 15 22.933 21.347 0.825 82.816 o
-12 6 2 237.951 269.955 5.976 3.201 o
-12 6 3 15.894 13.865 1.027 116.463 o
-12 6 4 26.499 27.007 1.681 59.011 o
-12 6 5 33.354 37.908 1.914 43.724 o
-12 6 6 12.703 10.948 1.120 138.722 o
-12 6 7 14.106 11.741 1.027 131.630 o
-12 6 8 17.695 17.157 1.097 100.243 o
-11 -5 -6 22.272 17.600 1.004 86.950 o
-11 -5 -5 118.994 124.333 4.120 9.001 o
-11 -5 -4 14.348 11.788 1.120 126.342 o
-11 -5 -3 75.849 81.582 2.988 16.516 o
-11 -5 -2 208.378 221.310 5.929 3.959 o
-11 -5 -1 230.262 225.138 6.116 3.566 o
-11 -5 0 51.263 58.079 1.997 27.881 o
-11 -3 -9 6.533 7.166 0.700 271.586 o
-11 -3 -8 27.026 27.477 1.027 65.599 o
-11 -3 -7 0.116 2.179 0.525 1488.460 o
-11 -3 -6 43.179 42.024 1.299 38.792 o
-11 -3 -5 49.190 46.542 1.468 33.248 o
-11 -3 -4 18.891 16.075 0.951 101.282 o
-11 -3 -3 54.270 53.901 1.123 30.092 o
-11 -3 -2 5.175 4.230 0.516 394.986 o
-11 -3 -1 205.195 206.389 3.665 4.606 o
-11 -3 0 307.701 285.984 4.889 2.522 o
-11 -1 -10 24.997 26.097 1.377 66.057 o
-11 -1 -9 152.843 166.095 2.798 6.969 o
-11 -1 -8 7.285 8.893 0.948 214.363 o
-11 -1 -7 119.980 119.896 3.816 9.303 o
-11 -1 -6 159.503 148.598 5.485 5.992 o
-11 -1 -5 49.120 45.465 2.103 30.907 o
-11 -1 -4 59.679 53.546 1.461 27.180 o
-11 -1 -3 80.840 80.616 1.392 18.104 o
-11 -1 -2 152.203 153.778 2.272 7.418 o
-11 -1 -1 1122.010 1077.860 7.464 0.266 o
-11 -1 0 57.760 54.659 1.096 28.521 o
-11 1 1 134.684 146.972 1.813 8.632 o
-11 1 2 1612.560 1487.500 13.068 0.136 o
-11 1 3 200.025 167.738 1.801 5.509 o
-11 1 4 269.126 251.066 2.031 3.305 o
-11 1 5 127.751 130.207 1.332 9.759 o
-11 1 6 31.922 35.074 0.661 55.427 o
-11 1 7 761.503 725.105 5.857 0.544 o
-11 1 8 579.251 550.487 5.788 0.879 o
-11 1 9 79.836 71.226 1.034 19.608 o
-11 1 10 9.158 7.966 0.461 229.905 o
-11 1 11 270.270 280.576 5.263 2.867 o
-11 1 12 252.337 262.039 5.075 3.190 o
-11 1 13 70.594 77.679 2.308 19.066 o
-11 1 14 146.082 147.024 3.022 7.603 o
-11 1 15 99.977 94.643 2.789 12.861 o
-11 1 16 18.351 23.129 2.288 63.098 o
-11 1 17 34.857 38.301 1.347 46.522 o
-11 1 18 30.690 33.496 0.849 57.032 o
-11 1 19 42.274 37.184 1.727 38.804 o
-11 3 1 98.500 91.799 2.243 13.736 o
-11 3 2 242.748 241.598 4.616 3.504 o
-11 3 3 1351.900 1339.590 22.193 0.170 o
-11 3 4 343.146 332.534 4.417 2.108 o
-11 3 5 544.178 522.606 10.268 0.900 o
-11 3 6 19.751 15.807 0.914 99.434 o
-11 3 7 528.213 528.930 8.949 0.948 o
-11 3 8 154.150 154.156 2.584 7.231 o
-11 3 9 246.121 225.567 3.490 3.707 o
-11 3 10 40.805 40.496 1.404 40.468 o
-11 3 11 107.406 110.896 2.387 11.680 o
-11 3 12 166.774 159.863 3.215 6.427 o
-11 3 13 41.594 40.946 1.749 37.902 o
-11 3 14 77.364 81.433 3.245 15.829 o
-11 3 15 39.175 35.986 1.242 44.373 o
-11 3 16 59.718 59.354 1.713 25.531 o
-11 3 17 33.968 25.210 1.237 55.256 o
-11 5 1 86.748 86.335 2.657 15.110 o
-11 5 2 245.114 258.494 7.423 2.976 o
-11 5 3 574.485 601.207 9.454 0.801 o
-11 5 4 24.941 21.915 1.485 68.189 o
-11 5 5 68.815 68.232 2.464 20.097 o
-11 5 6 80.796 80.260 2.176 17.163 o
-11 5 7 22.694 25.346 1.543 68.216 o
-11 5 8 51.010 46.728 2.836 26.580 o
-11 5 9 4.879 7.146 0.927 280.239 o
-11 5 10 192.874 191.408 5.532 4.610 o
-11 5 11 30.712 32.834 1.184 55.013 o
-11 5 12 43.839 50.885 1.783 33.598 o
-11 5 13 27.039 28.011 1.774 56.440 o
-11 5 14 7.048 4.592 0.528 312.878 o
-11 7 4 36.503 36.858 1.424 45.190 o
-10 -6 -4 54.467 54.691 1.821 27.902 o
-10 -6 -3 23.464 20.565 1.214 76.785 o
-10 -6 -2 224.477 221.823 5.415 3.799 o
-10 -6 -1 43.426 41.946 1.844 35.964 o
-10 -6 0 244.233 256.709 4.258 3.423 o
-10 -4 -8 17.466 17.686 1.179 98.053 o
-10 -4 -7 20.523 25.675 2.112 61.518 o
-10 -4 -6 87.950 85.182 2.067 15.771 o
-10 -4 -5 153.063 148.848 3.102 7.220 o
-10 -4 -4 33.237 39.051 1.242 48.392 o
-10 -4 -3 26.901 25.036 0.906 69.181 o
-10 -4 -2 86.265 76.917 1.570 17.266 o
-10 -4 -1 76.882 78.724 1.600 18.821 o
-10 -4 0 35.761 40.990 1.172 45.546 o
-10 -2 -11 41.960 45.820 1.244 38.575 o
-10 -2 -10 28.908 34.697 1.063 57.090 o
-10 -2 -9 28.973 28.281 1.121 60.973 o
-10 -2 -8 14.274 13.563 0.909 129.676 o
-10 -2 -7 70.870 77.740 1.961 19.629 o
-10 -2 -6 248.724 250.316 4.214 3.410 o
-10 -2 -5 279.365 274.958 5.889 2.743 o
-10 -2 -4 6.925 5.606 0.496 304.693 o
-10 -2 -3 5.461 5.413 0.516 356.063 o
-10 -2 -2 63.509 68.986 1.258 23.768 o
-10 -2 -1 293.415 281.166 3.912 2.742 o
-10 -2 0 461.672 453.957 7.578 1.221 o
-10 0 1 631.488 611.095 4.811 0.756 o
-10 0 2 446.776 385.243 3.083 1.482 o
-10 0 3 285.036 299.789 3.027 2.786 o
-10 0 4 244.022 285.195 2.031 3.414 o
-10 0 5 1192.200 1224.720 7.184 0.229 o
-10 0 6 113.443 119.990 1.245 11.337 o
-10 0 7 585.742 587.636 4.310 0.848 o
-10 0 8 1.426 1.017 0.280 1496.820 o
-10 0 9 418.345 424.229 3.328 1.514 o
-10 0 10 242.249 245.462 3.239 3.639 o
-10 0 11 744.149 737.796 8.750 0.540 o
-10 0 12 1693.420 1702.170 22.928 0.113 o
-10 0 13 68.257 64.900 1.550 22.509 o
-10 0 14 631.018 670.767 7.196 0.700 o
-10 0 15 99.265 100.460 2.310 13.090 o
-10 0 16 34.556 36.377 1.864 43.782 o
-10 0 17 24.549 24.018 1.119 72.260 o
-10 0 18 60.975 71.817 1.753 23.164 o
-10 0 19 433.901 481.254 6.790 1.282 o
-10 2 1 433.083 426.491 3.764 1.444 o
-10 2 2 179.276 187.607 2.030 5.804 o
-10 2 3 228.409 215.875 2.051 4.239 o
-10 2 4 35.795 33.824 0.664 51.555 o
-10 2 5 18.761 19.199 0.678 101.123 o
-10 2 6 289.668 276.565 2.247 2.897 o
-10 2 7 545.895 528.123 6.608 0.952 o
-10 2 8 94.406 92.249 1.369 14.968 o
-10 2 9 132.441 133.971 1.861 9.147 o
-10 2 10 80.162 83.735 1.853 17.410 o
-10 2 11 364.858 364.443 5.399 1.843 o
-10 2 12 255.019 257.595 5.495 3.135 o
-10 2 13 277.688 271.742 4.936 2.868 o
-10 2 14 146.806 151.555 3.861 7.119 o
-10 2 15 44.142 44.212 1.580 36.215 o
-10 2 16 41.317 41.588 1.194 40.717 o
-10 2 17 171.875 173.777 3.484 5.942 o
-10 2 18 3.140 2.894 0.864 448.064 o
-10 2 19 91.755 92.623 2.894 13.769 o
-10 4 2 102.401 104.131 4.668 10.181 o
-10 4 3 68.751 71.827 2.209 20.266 o
-10 4 4 18.474 20.213 1.501 83.375 o
-10 4 5 88.982 90.487 2.518 14.712 o
-10 4 6 674.206 662.120 8.814 0.642 o
-10 4 7 28.942 30.710 1.590 54.618 o
-10 4 8 64.230 64.409 1.843 23.093 o
-10 4 9 38.151 35.377 1.383 44.675 o
-10 4 10 371.210 357.506 4.901 1.848 o
-10 4 11 89.756 100.417 2.179 14.347 o
-10 4 12 110.919 120.935 3.372 10.218 o
-10 4 13 35.510 35.037 1.335 47.510 o
-10 4 14 8.985 7.909 0.662 220.302 o
-10 4 15 115.693 123.566 2.258 10.520 o
-10 4 16 59.589 59.730 2.311 23.857 o
-10 4 17 15.205 12.129 2.474 72.632 o
-10 6 1 13.273 15.489 1.161 120.652 o
-10 6 2 22.379 22.725 1.424 73.272 o
-10 6 3 133.864 134.489 3.379 8.362 o
-10 6 4 14.885 16.666 1.844 87.923 o
-10 6 5 150.937 152.589 5.439 6.217 o
-10 6 6 25.911 27.030 2.194 52.717 o
-10 6 7 11.851 12.348 1.564 117.618 o
-10 6 8 3.334 3.893 0.790 433.178 o
-10 6 9 15.806 16.966 1.150 106.352 o
-10 6 10 53.879 61.583 2.451 24.825 o
-10 6 11 231.253 236.622 6.139 3.470 o
-10 6 12 167.217 165.041 5.602 5.494 o
-10 6 13 28.117 30.426 0.990 61.832 o
-9 -7 0 52.109 54.901 1.914 28.456 o
-9 -5 -8 18.730 21.849 1.331 84.452 o
-9 -5 -5 13.625 11.671 1.587 110.198 o
-9 -5 -4 85.549 87.909 2.966 14.728 o
-9 -5 -3 207.448 211.319 5.551 4.140 o
-9 -5 -2 25.155 24.259 1.095 71.138 o
-9 -5 -1 15.067 17.477 0.916 115.129 o
-9 -5 0 43.679 51.087 2.248 31.392 o
-9 -3 -11 24.346 28.618 1.471 63.799 o
-9 -3 -10 39.132 39.851 1.386 42.051 o
-9 -3 -9 6.699 6.916 0.510 291.152 o
-9 -3 -8 413.508 412.346 6.442 1.479 o
-9 -3 -7 99.430 99.922 2.005 13.361 o
-9 -3 -6 35.861 35.524 1.215 47.731 o
-9 -3 -5 1.776 2.216 0.416 940.337 o
-9 -3 -4 393.884 364.927 3.706 1.749 o
-9 -3 -3 51.567 48.934 1.095 32.601 o
-9 -3 -2 6.465 6.018 0.515 310.383 o
-9 -3 -1 442.971 439.438 4.622 1.370 o
-9 -3 0 35.481 39.589 1.142 46.603 o
-9 -1 -13 7.580 5.242 1.727 153.234 o
-9 -1 -12 22.212 23.694 1.040 78.751 o
-9 -1 -11 48.897 52.339 1.840 30.595 o
-9 -1 -10 39.953 41.587 1.848 38.157 o
-9 -1 -9 91.659 97.843 3.443 12.802 o
-9 -1 -8 65.706 68.573 2.431 20.828 o
-9 -1 -7 512.162 506.627 8.238 1.017 o
-9 -1 -6 346.798 350.814 5.094 1.997 o
-9 -1 -5 254.067 241.879 7.088 3.019 o
-9 -1 -4 54.028 50.145 1.581 29.755 o
-9 -1 -3 69.092 77.478 1.563 20.698 o
-9 -1 -2 74.464 88.429 1.443 18.526 o
-9 -1 -1 147.942 156.594 4.014 6.906 o
-9 -1 0 203.926 209.633 3.287 4.662 o
-9 1 1 230.339 229.311 1.977 4.082 o
-9 1 2 699.342 688.650 5.522 0.622 o
-9 1 3 575.717 546.497 4.326 0.902 o
-9 1 4 334.311 362.187 2.363 2.139 o
-9 1 5 142.191 133.907 1.347 8.699 o
-9 1 6 244.146 252.067 2.061 3.654 o
-9 1 7 831.468 840.023 5.130 0.451 o
-9 1 8 66.956 70.425 1.047 22.869 o
-9 1 9 251.934 241.428 2.716 3.570 o
-9 1 10 135.351 133.542 1.807 8.996 o
-9 1 11 64.085 62.930 1.242 24.542 o
-9 1 12 224.858 229.884 3.396 4.034 o
-9 1 13 1244.080 1273.450 10.408 0.209 o
-9 1 14 320.488 332.256 6.491 2.143 o
-9 1 15 534.390 537.279 11.526 0.880 o
-9 1 16 151.634 143.739 4.852 6.624 o
-9 1 17 185.238 191.839 5.769 4.699 o
-9 1 18 43.929 49.575 1.448 35.355 o
-9 1 19 0.348 0.270 0.452 2669.490 o
-9 1 20 75.562 81.185 2.264 17.863 o
-9 3 1 72.539 72.062 2.200 19.446 o
-9 3 2 40.492 45.530 1.306 39.396 o
-9 3 3 3.964 6.720 0.809 335.600 o
-9 3 4 20.186 28.359 0.996 78.660 o
-9 3 5 42.331 36.405 1.117 42.257 o
-9 3 6 672.717 632.251 7.485 0.671 o
-9 3 7 127.367 129.923 2.189 9.479 o
-9 3 8 55.191 48.566 1.326 30.351 o
-9 3 9 31.771 25.228 0.996 60.211 o
-9 3 10 90.112 80.674 1.695 16.188 o
-9 3 11 547.107 518.541 6.496 0.961 o
-9 3 12 248.878 262.976 3.788 3.367 o
-9 3 13 34.326 31.407 1.131 52.005 o
-9 3 14 82.576 89.746 3.844 13.618 o
-9 3 15 186.308 196.216 6.186 4.513 o
-9 3 16 58.582 56.302 1.841 26.077 o
-9 3 17 1.421 2.708 0.817 629.477 o
-9 3 18 2.494 2.544 0.770 553.351 o
-9 5 1 83.954 92.529 4.038 13.019 o
-9 5 2 63.188 65.265 3.805 18.018 o
-9 5 3 109.711 111.460 5.065 9.098 o
-9 5 4 86.600 87.178 2.547 15.222 o
-9 5 5 181.076 184.559 3.847 5.416 o
-9 5 6 119.367 128.768 3.156 9.520 o
-9 5 7 226.985 242.158 4.529 3.744 o
-9 5 8 52.229 60.261 2.096 26.792 o
-9 5 9 34.862 35.106 2.030 42.674 o
-9 5 10 31.577 41.622 1.661 45.697 o
-9 5 11 19.052 17.312 1.064 96.047 o
-9 5 12 347.140 377.670 12.418 1.500 o
-9 5 13 97.058 110.153 3.875 11.231 o
-9 5 14 11.696 10.491 0.834 162.376 o
-9 5 15 111.919 135.386 3.852 9.296 o
-9 5 16 95.886 98.389 12.593 4.053 o
-9 7 1 31.574 40.328 1.445 47.953 o
-9 7 2 81.427 87.699 4.120 13.399 o
-9 7 3 2.089 3.824 0.782 526.431 o
-9 7 4 7.118 7.641 0.980 223.284 o
-9 7 5 26.403 24.939 1.226 66.613 o
-9 7 6 23.229 28.022 1.273 68.892 o
-9 7 7 13.934 14.869 1.354 111.645 o
-9 7 8 16.470 17.927 1.331 96.938 o
-9 7 9 14.678 15.359 1.097 116.412 o
-8 -6 -8 3.790 3.688 0.514 497.290 o
-8 -6 -7 1.015 0.350 0.514 1529.780 o
-8 -6 -6 25.244 28.946 1.100 66.620 o
-8 -6 -5 47.339 48.526 1.981 31.569 o
-8 -6 -4 46.408 46.098 1.257 35.667 o
-8 -6 -3 86.430 90.562 1.922 15.759 o
-8 -6 -2 114.250 110.539 3.562 10.197 o
-8 -6 -1 9.885 10.791 1.223 153.702 o
-8 -6 0 144.001 146.725 3.536 7.489 o
-8 -4 -11 30.945 24.299 1.167 60.564 o
-8 -4 -10 10.356 8.975 1.179 160.228 o
-8 -4 -9 74.412 72.999 2.988 17.441 o
-8 -4 -8 4.078 4.834 0.774 376.310 o
-8 -4 -7 49.129 45.047 1.198 34.617 o
-8 -4 -6 12.969 12.800 0.611 151.087 o
-8 -4 -5 24.388 25.492 0.905 73.684 o
-8 -4 -4 2.054 3.366 0.553 679.036 o
-8 -4 -3 194.924 194.299 5.635 4.512 o
-8 -4 -2 147.089 134.258 1.862 8.277 o
-8 -4 -1 232.168 234.028 3.940 3.807 o
-8 -4 0 55.297 46.715 1.189 31.089 o
-8 -2 -13 35.655 37.527 1.136 47.443 o
-8 -2 -12 19.857 20.275 1.190 86.455 o
-8 -2 -11 74.483 77.458 2.360 18.241 o
-8 -2 -10 44.630 50.606 2.393 30.360 o
-8 -2 -9 25.895 25.194 1.177 67.870 o
-8 -2 -8 98.130 98.467 2.081 13.533 o
-8 -2 -7 293.172 285.115 3.989 2.720 o
-8 -2 -6 136.561 139.477 2.539 8.477 o
-8 -2 -5 104.526 92.355 1.976 13.234 o
-8 -2 -4 61.582 59.857 1.289 25.771 o
-8 -2 -3 466.276 445.244 4.073 1.293 o
-8 -2 -2 25.942 26.718 0.742 70.902 o
-8 -2 -1 81.825 80.987 1.521 17.750 o
-8 -2 0 174.863 147.540 2.117 6.638 o
-8 0 1 169.631 211.319 10.434 3.416 o
-8 0 2 52.960 59.625 3.280 22.364 o
-8 0 3 22.712 25.514 1.626 66.676 o
-8 0 4 391.376 526.962 10.282 1.233 o
-8 0 5 403.943 351.957 13.352 1.310 o
-8 0 6 317.448 326.397 13.142 1.651 o
-8 0 7 11.311 14.578 0.588 158.120 o
-8 0 8 913.877 1021.620 9.768 0.347 o
-8 0 9 93.920 99.528 1.492 14.455 o
-8 0 10 2.345 9.367 0.442 422.101 o
-8 0 11 65.683 79.363 1.809 20.873 o
-8 0 12 292.810 258.863 6.366 2.646 o
-8 0 13 960.087 950.188 11.755 0.337 o
-8 0 14 2841.140 2786.900 33.144 0.043 o
-8 0 15 96.538 89.519 2.102 14.253 o
-8 0 16 443.248 487.228 6.903 1.242 o
-8 0 17 126.832 156.378 2.697 8.481 o
-8 0 18 1.120 0.305 0.369 1870.730 o
-8 0 19 117.075 119.992 2.544 10.382 o
-8 0 20 0.584 1.190 0.537 1474.590 o
-8 2 1 188.901 207.025 4.559 4.772 o
-8 2 2 247.726 254.987 5.125 3.285 o
-8 2 3 14.850 12.413 0.515 141.276 o
-8 2 4 0.495 0.342 0.243 3770.550 o
-8 2 5 1041.610 1105.830 8.806 0.285 o
-8 2 6 48.169 51.048 0.887 34.358 o
-8 2 7 423.501 454.022 5.620 1.390 o
-8 2 8 449.011 441.468 5.342 1.331 o
-8 2 9 39.798 40.398 0.844 43.812 o
-8 2 10 662.097 671.654 6.747 0.666 o
-8 2 11 135.038 133.133 2.206 8.883 o
-8 2 12 1099.140 1079.870 10.861 0.268 o
-8 2 13 1631.180 1581.490 15.196 0.129 o
-8 2 14 494.463 516.937 9.237 1.023 o
-8 2 15 198.429 193.737 4.213 4.786 o
-8 2 16 35.641 33.884 1.164 49.074 o
-8 2 17 8.000 7.953 0.633 239.140 o
-8 4 1 108.058 109.007 2.702 11.464 o
-8 4 2 664.689 705.308 15.717 0.561 o
-8 4 3 0.348 0.500 0.551 1917.480 o
-8 4 4 262.452 271.269 4.010 3.123 o
-8 4 5 271.766 262.889 3.936 3.069 o
-8 4 6 102.681 109.055 2.379 12.225 o
-8 4 7 137.379 132.801 3.160 8.332 o
-8 4 8 66.817 67.151 2.108 21.476 o
-8 4 9 95.472 92.698 2.369 13.920 o
-8 4 10 374.678 367.907 7.348 1.698 o
-8 4 11 89.393 86.609 3.607 13.408 o
-8 4 12 975.925 962.540 12.846 0.325 o
-8 4 13 872.564 897.427 14.647 0.376 o
-8 4 14 167.560 182.001 5.719 5.227 o
-8 4 15 55.588 63.305 3.128 21.822 o
-8 4 16 72.379 82.305 3.245 16.501 o
-8 4 17 52.309 49.556 2.101 28.732 o
-8 4 18 21.687 13.655 0.910 96.511 o
-8 6 1 32.357 34.127 2.754 38.309 o
-8 6 2 15.005 16.036 2.077 81.043 o
-8 6 3 32.146 33.776 2.824 37.900 o
-8 6 4 277.471 290.123 8.870 2.373 o
-8 6 5 18.910 17.077 1.445 87.726 o
-8 6 6 19.433 20.436 1.549 79.684 o
-8 6 7 97.547 104.633 3.322 12.037 o
-8 6 8 51.516 56.168 2.399 26.648 o
-8 6 9 77.829 87.233 3.852 14.290 o
-8 6 10 15.390 19.090 1.345 98.222 o
-8 6 11 12.380 20.226 1.271 109.872 o
-8 6 12 123.049 129.885 3.910 8.761 o
-8 6 13 376.968 411.565 6.204 1.638 o
-8 6 14 270.978 274.087 6.069 2.810 o
-7 -7 -5 17.012 12.371 0.712 123.501 o
-7 -7 -4 7.808 8.423 0.551 244.718 o
-7 -7 -3 4.779 3.819 0.479 434.678 o
-7 -7 -2 3.781 5.300 0.445 457.655 o
-7 -7 -1 68.455 69.712 1.480 21.941 o
-7 -7 0 5.447 4.984 0.507 366.934 o
-7 -5 -11 5.689 5.322 0.584 339.031 o
-7 -5 -10 12.776 12.091 1.097 135.694 o
-7 -5 -8 127.687 126.539 3.968 8.558 o
-7 -5 -7 20.200 20.052 1.412 81.276 o
-7 -5 -6 70.032 63.790 4.051 16.421 o
-7 -5 -5 87.913 89.379 2.110 15.419 o
-7 -5 -4 26.712 23.957 0.878 70.839 o
-7 -5 -3 82.372 82.476 2.195 16.689 o
-7 -5 -2 44.192 47.135 1.310 36.473 o
-7 -5 -1 412.291 396.137 9.527 1.397 o
-7 -5 0 110.834 121.721 3.736 9.900 o
-7 -3 -13 3.311 4.809 0.770 415.194 o
-7 -3 -12 89.489 86.717 2.824 14.496 o
-7 -3 -11 19.215 20.610 0.906 93.298 o
-7 -3 -10 6.994 7.743 0.712 253.661 o
-7 -3 -9 76.847 72.263 1.800 19.209 o
-7 -3 -8 427.855 426.572 7.090 1.382 o
-7 -3 -7 682.221 658.238 12.199 0.605 o
-7 -3 -6 20.454 18.790 0.702 95.516 o
-7 -3 -5 119.088 116.260 1.747 10.804 o
-7 -3 -4 105.486 91.025 1.555 13.500 o
-7 -3 -3 32.980 38.401 1.079 50.013 o
-7 -3 -2 868.088 921.357 7.783 0.398 o
-7 -3 -1 29.363 23.332 0.666 68.226 o
-7 -3 0 73.151 72.422 1.259 20.753 o
-7 -1 -14 21.812 28.389 2.136 57.578 o
-7 -1 -13 22.135 27.889 1.303 70.627 o
-7 -1 -12 51.193 57.178 3.536 22.105 o
-7 -1 -11 65.138 66.468 2.523 20.978 o
-7 -1 -10 37.324 30.502 2.687 37.035 o
-7 -1 -9 148.206 151.633 3.940 7.026 o
-7 -1 -8 8.440 5.341 0.600 259.371 o
-7 -1 -7 387.917 375.082 7.074 1.636 o
-7 -1 -6 524.456 517.098 6.241 1.013 o
-7 -1 -5 4.505 3.386 0.457 470.682 o
-7 -1 -4 329.099 330.296 5.940 2.128 o
-7 -1 -3 245.213 241.958 8.482 2.894 o
-7 -1 -2 177.409 209.638 9.991 3.460 o
-7 -1 -1 122.997 156.534 8.193 5.475 o
-7 -1 0 695.204 784.933 15.352 0.510 o
-7 1 1 470.558 520.821 8.038 1.099 o
-7 1 2 797.380 811.056 16.293 0.428 o
-7 1 3 133.436 118.933 3.735 8.601 o
-7 1 4 335.453 328.685 12.091 1.658 o
-7 1 5 2980.240 3022.240 60.994 0.035 o
-7 1 6 3528.150 3730.060 110.806 0.020 o
-7 1 7 1160.680 1262.920 30.859 0.188 o
-7 1 8 76.476 66.701 1.867 19.768 o
-7 1 9 209.775 216.176 2.488 4.574 o
-7 1 10 243.198 242.515 2.781 3.689 o
-7 1 11 278.727 302.292 4.303 2.755 o
-7 1 12 146.158 165.918 2.510 7.347 o
-7 1 13 114.735 123.057 2.204 10.647 o
-7 1 14 584.150 572.833 6.830 0.840 o
-7 1 15 619.489 639.645 11.790 0.685 o
-7 1 16 7.837 5.760 0.607 267.526 o
-7 1 17 35.312 36.810 1.196 47.757 o
-7 1 18 64.709 64.449 2.579 21.168 o
-7 1 19 98.646 96.447 8.893 6.328 o
-7 1 20 42.453 34.253 12.302 5.187 o
-7 3 1 106.489 115.386 1.965 11.843 o
-7 3 2 431.801 427.938 6.738 1.376 o
-7 3 3 404.822 408.450 15.674 1.125 o
-7 3 4 53.729 54.529 1.716 28.553 o
-7 3 5 1768.140 1808.450 20.378 0.105 o
-7 3 6 1893.600 1955.700 18.148 0.093 o
-7 3 7 1228.410 1261.420 12.315 0.211 o
-7 3 8 68.872 75.355 1.882 20.470 o
-7 3 9 16.896 14.139 0.903 114.729 o
-7 3 10 153.232 160.296 2.695 7.105 o
-7 3 11 381.212 370.918 7.650 1.648 o
-7 3 12 378.298 351.977 6.346 1.766 o
-7 3 13 1559.680 1582.070 18.102 0.134 o
-7 3 14 488.798 499.248 14.383 0.921 o
-7 3 15 8.176 8.403 1.564 150.987 o
-7 3 16 33.730 30.018 2.264 43.395 o
-7 3 17 12.318 11.847 0.998 144.162 o
-7 3 18 70.498 74.789 2.871 18.215 o
-7 3 19 3.358 1.657 0.514 639.506 o
-7 5 2 71.834 74.229 3.922 15.739 o
-7 5 3 225.584 237.599 4.382 3.823 o
-7 5 4 49.569 50.102 1.892 30.586 o
-7 5 5 1095.340 1133.830 14.733 0.254 o
-7 5 6 406.149 431.957 6.650 1.463 o
-7 5 7 8.542 11.600 0.826 189.559 o
-7 5 8 428.827 455.403 8.996 1.272 o
-7 5 9 3.283 4.440 0.650 465.192 o
-7 5 10 48.667 48.660 1.583 32.551 o
-7 5 11 131.110 110.843 2.795 9.557 o
-7 5 12 37.556 41.503 2.848 32.844 o
-7 5 13 95.575 92.156 3.922 12.082 o
-7 5 14 282.380 315.072 7.831 2.356 o
-7 5 16 76.361 87.119 4.493 13.307 o
-7 7 1 43.611 47.120 1.845 34.417 o
-7 7 2 92.069 101.213 4.365 11.421 o
-7 7 3 28.576 27.381 2.334 48.078 o
-7 7 4 43.528 43.417 2.848 29.850 o
-7 7 5 75.728 68.860 3.595 16.279 o
-7 7 6 306.501 332.349 8.847 2.050 o
-7 7 7 9.004 9.710 1.471 147.307 o
-7 7 8 33.080 33.146 2.241 42.916 o
-7 7 9 13.351 13.758 0.904 134.853 o
-7 7 10 9.648 6.549 0.611 224.240 o
-7 7 11 78.002 75.171 6.909 9.634 o
-6 -8 -2 77.293 76.446 1.937 18.495 o
-6 -8 -1 84.640 75.769 1.984 17.155 o
-6 -8 0 7.089 7.586 0.630 261.556 o
-6 -6 -10 80.964 55.041 1.867 20.060 o
-6 -6 -9 106.110 105.410 2.150 12.241 o
-6 -6 -8 38.839 35.759 1.471 43.395 o
-6 -6 -7 38.114 36.501 1.484 43.595 o
-6 -6 -6 70.484 70.353 1.649 21.079 o
-6 -6 -5 171.723 178.052 4.446 5.596 o
-6 -6 -4 200.304 191.754 3.179 4.971 o
-6 -6 -3 36.234 36.351 1.698 43.714 o
-6 -6 -2 17.889 20.174 1.038 95.718 o
-6 -6 -1 31.712 35.239 1.336 51.247 o
-6 -6 0 188.391 190.126 3.845 5.151 o
-6 -4 -13 1.805 1.704 0.467 957.036 o
-6 -4 -12 20.078 25.212 1.145 80.374 o
-6 -4 -11 35.034 34.434 1.534 46.803 o
-6 -4 -10 94.965 94.400 2.339 13.910 o
-6 -4 -9 577.609 576.330 5.820 0.859 o
-6 -4 -8 300.472 290.421 15.658 1.563 o
-6 -4 -7 87.181 76.575 1.723 16.971 o
-6 -4 -6 64.953 63.884 1.692 23.288 o
-6 -4 -5 366.326 344.424 5.591 1.881 o
-6 -4 -4 90.016 95.925 2.291 14.485 o
-6 -4 -3 220.757 232.928 4.460 3.928 o
-6 -4 -2 242.774 242.443 3.823 3.593 o
-6 -4 -1 691.647 696.011 16.007 0.540 o
-6 -4 0 783.897 776.440 20.110 0.417 o
-6 -2 -14 71.876 74.261 1.976 19.761 o
-6 -2 -13 40.493 41.527 1.707 38.666 o
-6 -2 -12 33.951 33.137 2.241 42.261 o
-6 -2 -11 70.528 82.023 1.907 19.339 o
-6 -2 -10 68.595 73.312 1.838 20.850 o
-6 -2 -9 725.375 711.989 8.574 0.568 o
-6 -2 -8 1083.190 1055.700 11.499 0.275 o
-6 -2 -7 274.349 268.712 4.103 2.993 o
-6 -2 -6 30.693 36.428 0.918 54.728 o
-6 -2 -5 48.562 56.443 1.525 30.959 o
-6 -2 -4 455.853 486.652 7.114 1.202 o
-6 -2 -3 419.689 430.979 6.116 1.431 o
-6 -2 -2 302.777 314.887 6.068 2.359 o
-6 -2 -1 1467.890 1511.700 27.338 0.138 o
-6 -2 0 1032.120 1118.790 17.453 0.266 o
-6 0 1 4552.670 4889.040 50.626 0.016 o
-6 0 2 235.894 241.448 4.963 3.555 o
-6 0 3 3396.170 3346.980 63.631 0.028 o
-6 0 4 358.032 410.722 13.282 1.361 o
-6 0 5 156.513 146.010 6.139 5.817 o
-6 0 6 805.098 954.417 17.939 0.377 o
-6 0 7 81.745 103.843 3.071 14.060 o
-6 0 8 63.098 97.487 3.090 17.079 o
-6 0 9 46.439 46.023 2.179 31.630 o
-6 0 10 1765.880 1637.630 18.382 0.112 o
-6 0 11 3733.090 3626.420 34.592 0.026 o
-6 0 12 0.390 0.324 0.327 3501.820 o
-6 0 13 753.727 738.615 8.257 0.534 o
-6 0 14 375.485 331.669 5.148 1.885 o
-6 0 15 410.104 415.245 7.735 1.442 o
-6 0 16 8.584 5.957 1.177 193.817 o
-6 0 17 32.592 33.004 1.883 46.717 o
-6 0 18 2.008 3.986 1.085 393.859 o
-6 0 19 149.794 156.391 7.738 5.110 o
-6 0 20 159.742 157.716 43.102 0.447 o
-6 2 1 4.061 2.381 1.447 252.506 o
-6 2 2 315.428 340.807 5.847 2.190 o
-6 2 3 1288.160 1236.650 14.239 0.200 o
-6 2 4 26.772 28.898 3.151 39.293 o
-6 2 5 1037.030 1010.240 24.790 0.256 o
-6 2 6 25.486 30.663 1.551 59.554 o
-6 2 7 1443.850 1546.510 28.781 0.137 o
-6 2 8 39.042 46.351 1.168 40.755 o
-6 2 9 167.391 151.667 2.572 6.739 o
-6 2 10 223.048 238.329 4.961 3.769 o
-6 2 11 864.112 875.276 13.798 0.390 o
-6 2 12 912.853 939.023 9.842 0.366 o
-6 2 13 706.554 720.679 8.355 0.583 o
-6 2 14 246.836 239.703 5.312 3.370 o
-6 2 15 73.557 72.836 3.442 16.634 o
-6 2 16 77.017 76.721 2.565 17.488 o
-6 2 17 17.336 19.625 1.047 98.335 o
-6 2 18 95.435 95.984 3.781 12.098 o
-6 2 19 72.480 66.684 20.215 1.976 o
-6 2 20 9.927 9.384 0.794 188.384 o
-6 4 1 250.608 257.320 6.850 3.007 o
-6 4 2 137.910 151.253 2.563 8.079 o
-6 4 3 77.838 89.247 2.269 16.772 o
-6 4 4 928.623 925.049 16.395 0.338 o
-6 4 5 226.152 238.197 5.368 3.658 o
-6 4 6 195.625 201.757 5.627 4.428 o
-6 4 7 76.434 70.673 2.109 18.957 o
-6 4 8 68.105 65.756 1.893 21.783 o
-6 4 9 406.524 393.250 7.547 1.503 o
-6 4 10 206.712 228.004 4.923 4.133 o
-6 4 11 162.460 177.003 3.955 6.049 o
-6 4 12 683.754 683.987 12.004 0.593 o
-6 4 13 312.768 319.833 9.996 1.952 o
-6 4 14 96.857 105.223 3.225 12.180 o
-6 4 15 11.497 9.454 1.494 130.672 o
-6 4 16 139.425 140.296 12.421 3.478 o
-6 4 17 13.547 15.126 1.307 114.591 o
-6 4 18 85.922 70.191 4.225 13.673 o
-6 6 1 280.812 302.121 9.244 2.267 o
-6 6 2 80.966 91.782 4.739 12.232 o
-6 6 3 15.833 14.447 1.396 103.352 o
-6 6 4 593.119 603.428 10.115 0.764 o
-6 6 5 14.631 15.017 2.428 72.401 o
-6 6 6 157.149 143.382 5.824 5.985 o
-6 6 7 8.347 9.251 1.222 174.192 o
-6 6 8 35.100 34.708 2.556 38.206 o
-6 6 9 17.923 16.234 1.013 103.172 o
-6 6 10 372.824 399.798 8.976 1.559 o
-6 6 11 55.624 57.696 1.996 26.387 o
-6 6 12 156.055 156.208 5.065 6.166 o
-6 6 13 79.864 90.618 3.043 15.185 o
-6 6 14 33.529 35.673 1.209 50.027 o
-6 8 1 40.926 44.537 2.077 35.331 o
-6 8 2 16.771 14.749 0.750 117.718 o
-6 8 3 34.343 32.616 1.447 49.002 o
-6 8 4 17.956 13.624 0.757 114.598 o
-6 8 5 37.703 41.550 1.891 39.374 o
-6 8 6 39.172 46.825 1.914 36.635 o
-6 8 7 37.550 34.687 1.424 45.223 o
-5 -7 -8 60.612 55.695 1.774 25.681 o
-5 -7 -7 10.268 9.944 0.817 179.958 o
-5 -7 -6 12.956 13.498 0.581 149.417 o
-5 -7 -5 63.243 58.933 1.128 25.656 o
-5 -7 -4 108.796 107.312 1.959 12.013 o
-5 -7 -3 2.570 3.882 0.487 612.409 o
-5 -7 -2 42.848 45.822 1.098 38.556 o
-5 -7 -1 11.320 9.835 0.874 166.670 o
-5 -7 0 13.100 11.765 1.331 123.997 o
-5 -5 -12 36.924 44.701 1.961 38.390 o
-5 -5 -10 40.414 47.519 1.413 38.289 o
-5 -5 -9 110.078 119.754 2.384 11.056 o
-5 -5 -8 363.491 377.880 5.606 1.807 o
-5 -5 -7 12.730 13.280 1.027 135.343 o
-5 -5 -6 36.068 35.137 1.428 46.312 o
-5 -5 -5 382.081 379.524 5.888 1.700 o
-5 -5 -4 189.189 204.161 4.273 4.864 o
-5 -5 -3 181.910 178.550 4.435 5.316 o
-5 -5 -2 406.984 384.458 6.239 1.567 o
-5 -5 -1 173.397 160.857 3.498 6.098 o
-5 -5 0 35.314 30.136 1.545 48.482 o
-5 -3 -14 39.017 53.664 2.451 31.846 o
-5 -3 -13 131.738 131.268 3.814 8.313 o
-5 -3 -12 4.904 4.618 0.549 392.699 o
-5 -3 -11 54.363 36.723 9.737 7.415 o
-5 -3 -10 83.738 77.062 1.651 17.613 o
-5 -3 -9 155.624 154.211 2.475 7.199 o
-5 -3 -8 181.009 187.850 3.095 5.549 o
-5 -3 -7 760.639 738.819 8.764 0.526 o
-5 -3 -6 59.851 60.362 1.264 26.328 o
-5 -3 -5 288.309 290.920 4.034 2.736 o
-5 -3 -4 427.234 440.992 4.859 1.417 o
-5 -3 -3 279.354 281.348 3.469 2.916 o
-5 -3 -2 675.703 613.109 7.203 0.681 o
-5 -3 -1 189.273 219.344 5.626 4.381 o
-5 -3 0 287.628 287.706 11.730 2.002 o
-5 -1 -16 13.416 15.402 0.724 135.295 o
-5 -1 -15 91.205 95.821 2.402 14.219 o
-5 -1 -14 70.396 83.259 2.550 18.112 o
-5 -1 -13 82.143 80.239 2.731 16.098 o
-5 -1 -12 283.864 280.703 7.624 2.498 o
-5 -1 -11 109.313 107.522 3.088 11.099 o
-5 -1 -10 179.916 187.220 3.638 5.464 o
-5 -1 -9 1063.320 1081.820 12.333 0.275 o
-5 -1 -8 131.154 126.231 2.624 9.149 o
-5 -1 -7 175.901 170.222 4.917 5.438 o
-5 -1 -6 1101.320 1081.530 16.837 0.254 o
-5 -1 -5 295.923 329.877 10.959 1.927 o
-5 -1 -4 1891.710 2072.130 30.593 0.084 o
-5 -1 -3 807.879 898.893 22.269 0.362 o
-5 -1 -2 120.115 125.497 4.092 8.923 o
-5 -1 -1 1272.310 1206.320 14.441 0.205 o
-5 -1 0 3468.500 3410.300 53.139 0.028 o
-5 1 1 223.663 255.696 6.279 3.421 o
-5 1 2 761.322 784.235 19.024 0.436 o
-5 1 3 1444.050 1523.790 31.536 0.135 o
-5 1 4 3035.630 3154.890 60.294 0.033 o
-5 1 5 183.523 190.529 4.058 5.219 o
-5 1 6 188.463 194.887 4.206 5.006 o
-5 1 7 1009.050 1091.730 25.840 0.249 o
-5 1 8 1151.410 1100.290 26.704 0.214 o
-5 1 9 462.758 485.429 15.780 0.936 o
-5 1 10 326.398 341.876 4.162 2.202 o
-5 1 11 184.704 167.969 2.585 5.843 o
-5 1 12 107.788 112.065 2.004 11.852 o
-5 1 13 428.669 431.419 8.666 1.320 o
-5 1 14 430.456 432.926 6.389 1.382 o
-5 1 15 573.638 570.355 7.111 0.857 o
-5 1 16 21.542 20.311 0.929 86.433 o
-5 1 17 64.514 69.397 3.385 18.566 o
-5 1 18 0.839 2.763 0.901 631.738 o
-5 1 19 4.228 3.896 1.004 331.154 o
-5 1 20 40.281 34.033 1.704 41.442 o
-5 3 1 124.273 118.325 2.863 9.726 o
-5 3 2 569.364 558.119 14.998 0.746 o
-5 3 3 952.896 950.545 21.160 0.304 o
-5 3 4 470.186 449.540 7.563 1.203 o
-5 3 5 398.052 424.546 15.219 1.143 o
-5 3 6 150.312 185.244 6.398 5.350 o
-5 3 7 142.008 143.148 2.918 7.936 o
-5 3 8 17.144 24.310 1.247 87.194 o
-5 3 9 159.558 158.715 3.859 6.492 o
-5 3 10 4.233 2.059 0.424 555.385 o
-5 3 11 42.932 46.399 1.536 36.488 o
-5 3 12 196.913 173.206 3.050 5.319 o
-5 3 13 18.118 18.755 1.113 95.633 o
-5 3 14 65.006 74.937 2.609 19.863 o
-5 3 15 52.483 61.531 3.338 22.035 o
-5 3 16 61.798 66.520 2.731 21.197 o
-5 3 17 11.909 12.815 1.032 142.051 o
-5 3 18 78.057 71.314 37.710 0.604 o
-5 5 1 11.018 13.212 1.681 113.718 o
-5 5 2 149.059 170.937 5.906 5.784 o
-5 5 3 11.692 12.303 0.994 147.201 o
-5 5 4 136.651 139.462 2.591 8.451 o
-5 5 5 294.915 284.305 4.712 2.656 o
-5 5 6 46.905 49.197 1.660 32.993 o
-5 5 7 484.926 468.265 6.405 1.164 o
-5 5 8 69.628 76.288 2.097 19.807 o
-5 5 9 37.604 40.268 3.038 31.783 o
-5 5 10 37.834 42.059 2.497 35.002 o
-5 5 11 29.308 28.160 1.699 54.490 o
-5 5 12 139.806 147.037 3.792 7.551 o
-5 5 13 61.083 70.145 1.971 22.880 o
-5 5 14 5.892 10.079 0.762 247.065 o
-5 5 15 0.479 0.905 0.431 2049.040 o
-5 5 16 116.581 121.100 3.525 9.701 o
-5 5 17 21.247 0.070 3.781 43.459 o
-5 7 1 99.724 106.675 4.785 10.147 o
-5 7 2 37.743 41.970 2.988 31.693 o
-5 7 3 17.237 18.114 2.147 72.289 o
-5 7 4 175.775 167.459 6.256 5.014 o
-5 7 6 82.460 83.239 3.338 14.850 o
-5 7 7 54.582 54.691 2.591 25.167 o
-5 7 8 1.583 2.147 0.794 662.148 o
-5 7 9 4.313 3.618 0.840 375.588 o
-5 7 10 3.449 2.404 0.654 528.745 o
-5 7 11 2.347 2.614 0.560 686.252 o
-4 -8 -4 50.934 40.677 1.031 35.349 o
-4 -8 -3 33.566 35.179 0.998 51.613 o
-4 -8 -2 71.654 74.836 2.241 19.265 o
-4 -8 -1 27.983 26.540 1.260 62.346 o
-4 -8 0 11.502 13.053 0.688 159.366 o
-4 -6 -11 136.403 135.477 3.466 8.157 o
-4 -6 -10 133.498 138.194 2.936 8.506 o
-4 -6 -9 50.492 49.791 1.683 31.043 o
-4 -6 -8 18.678 17.258 1.643 83.069 o
-4 -6 -7 10.850 12.651 0.908 156.659 o
-4 -6 -6 98.802 99.135 4.062 11.327 o
-4 -6 -5 110.764 106.636 3.065 11.035 o
-4 -6 -4 395.940 378.057 8.395 1.538 o
-4 -6 -3 335.794 331.684 5.613 2.099 o
-4 -6 -2 112.723 115.761 2.923 10.623 o
-4 -6 -1 176.152 181.578 4.036 5.544 o
-4 -6 0 2.348 1.291 0.606 760.265 o
-4 -4 -14 9.907 9.921 0.781 186.249 o
-4 -4 -13 6.971 6.229 0.742 267.322 o
-4 -4 -12 460.615 474.534 12.691 1.048 o
-4 -4 -11 238.601 268.627 4.969 3.334 o
-4 -4 -10 14.137 14.513 1.245 115.647 o
-4 -4 -9 236.292 212.864 4.029 3.900 o
-4 -4 -8 27.586 24.981 0.869 68.323 o
-4 -4 -7 116.621 119.832 2.261 10.593 o
-4 -4 -6 267.735 250.305 3.625 3.220 o
-4 -4 -5 54.957 60.195 1.642 27.224 o
-4 -4 -4 297.774 316.725 5.762 2.414 o
-4 -4 -3 338.701 320.489 7.834 1.975 o
-4 -4 -2 18.930 16.770 1.154 95.284 o
-4 -4 -1 177.646 185.852 6.426 4.718 o
-4 -4 0 333.946 335.251 14.449 1.478 o
-4 -2 -16 78.046 71.264 2.311 18.240 o
-4 -2 -15 78.527 83.239 3.058 15.865 o
-4 -2 -14 44.554 49.581 2.136 31.892 o
-4 -2 -13 228.389 223.524 3.811 3.973 o
-4 -2 -12 219.162 227.476 5.316 3.855 o
-4 -2 -11 645.540 629.019 6.465 0.714 o
-4 -2 -10 191.783 191.074 3.507 5.128 o
-4 -2 -9 1.137 1.883 0.568 1011.890 o
-4 -2 -8 302.878 287.986 4.246 2.599 o
-4 -2 -7 356.991 365.979 5.123 1.893 o
-4 -2 -6 486.010 516.878 6.826 1.091 o
-4 -2 -5 240.074 259.740 5.660 3.281 o
-4 -2 -4 403.448 380.394 8.562 1.498 o
-4 -2 -3 155.614 177.589 7.423 4.898 o
-4 -2 -2 931.675 950.856 14.913 0.337 o
-4 -2 -1 280.288 247.561 5.445 2.916 o
-4 -2 0 49.685 46.065 2.183 30.170 o
-4 0 1 5293.820 5206.040 92.529 0.012 o
-4 0 2 7666.830 8033.180 139.658 0.005 o
-4 0 3 5875.160 5688.920 100.162 0.010 o
-4 0 4 23.722 27.731 2.311 53.044 o
-4 0 5 140.308 176.025 6.513 5.674 o
-4 0 6 10.241 10.481 1.797 117.195 o
-4 0 7 670.545 655.642 17.017 0.562 o
-4 0 8 2.838 1.062 0.457 799.286 o
-4 0 9 64.686 73.240 3.700 17.393 o
-4 0 10 398.064 380.225 6.469 1.605 o
-4 0 11 2958.940 3082.050 25.305 0.039 o
-4 0 12 122.443 118.880 2.124 10.252 o
-4 0 13 116.495 119.083 2.591 10.432 o
-4 0 14 824.797 848.679 11.280 0.430 o
-4 0 15 136.547 140.951 4.344 7.544 o
-4 0 16 33.605 20.431 1.636 54.694 o
-4 0 17 242.613 198.660 106.640 0.076 o
-4 0 18 0.102 0.909 0.625 1648.160 o
-4 0 19 6.100 9.326 1.354 184.949 o
-4 0 20 55.615 53.151 4.587 17.842 o
-4 2 1 24.691 18.681 1.867 64.912 o
-4 2 2 1062.700 1079.430 15.006 0.270 o
-4 2 3 282.486 267.630 5.221 2.813 o
-4 2 4 588.250 595.885 14.799 0.704 o
-4 2 5 376.735 387.671 11.181 1.453 o
-4 2 6 1641.120 1804.020 24.331 0.112 o
-4 2 7 161.437 185.339 7.983 4.496 o
-4 2 8 283.289 287.472 9.267 2.297 o
-4 2 9 112.491 115.457 2.410 11.016 o
-4 2 10 72.607 60.264 1.705 21.702 o
-4 2 11 23.025 21.106 1.136 78.414 o
-4 2 12 23.184 27.176 1.266 69.852 o
-4 2 13 346.149 361.183 6.291 1.912 o
-4 2 14 156.119 155.213 4.186 6.552 o
-4 2 15 63.497 61.203 3.126 20.286 o
-4 2 16 77.696 79.024 2.166 17.830 o
-4 2 17 180.086 169.874 3.833 5.655 o
-4 2 18 196.709 159.798 51.990 0.310 o
-4 2 19 65.848 69.794 2.568 20.334 o
-4 4 1 153.391 156.025 3.154 7.036 o
-4 4 2 30.103 36.477 1.221 53.269 o
-4 4 3 193.703 222.038 5.485 4.306 o
-4 4 4 91.156 91.009 3.192 13.549 o
-4 4 5 130.559 152.058 3.218 8.156 o
-4 4 6 33.809 28.643 1.435 51.733 o
-4 4 7 33.843 48.040 1.905 39.695 o
-4 4 8 149.655 166.534 4.901 6.278 o
-4 4 9 371.588 348.729 7.735 1.738 o
-4 4 10 53.374 52.125 3.152 23.713 o
-4 4 11 230.609 210.411 5.749 3.733 o
-4 4 12 261.074 270.292 5.972 2.941 o
-4 4 13 48.727 49.306 4.960 17.900 o
-4 4 14 66.484 70.233 2.429 20.469 o
-4 4 15 3.262 4.015 0.887 401.822 o
-4 6 1 189.759 187.930 6.956 4.304 o
-4 6 2 77.462 79.788 2.830 16.690 o
-4 6 3 109.782 116.905 3.512 10.333 o
-4 6 4 299.495 282.352 14.005 1.731 o
-4 6 5 17.293 18.650 1.295 94.035 o
-4 6 6 155.246 152.183 8.311 4.788 o
-4 6 7 172.632 197.150 7.615 4.321 o
-4 6 8 18.497 22.642 1.914 71.227 o
-4 6 9 37.270 28.945 2.147 42.185 o
-4 6 10 114.073 120.984 4.365 9.194 o
-4 6 11 6.999 5.999 1.050 230.585 o
-4 6 12 5.715 5.209 0.700 321.641 o
-4 6 13 6.305 4.930 0.586 324.053 o
-4 6 14 7.606 5.883 0.551 277.009 o
-4 8 1 35.144 37.649 1.424 46.039 o
-4 8 2 31.019 31.629 1.984 47.797 o
-4 8 3 4.219 2.964 0.910 374.541 o
-4 8 4 17.510 17.647 1.424 91.508 o
-4 8 5 12.833 10.364 1.120 139.787 o
-4 8 6 99.684 104.924 3.315 11.835 o
-4 8 7 17.091 13.562 0.980 113.019 o
-3 -7 -9 0.344 0.359 0.362 3288.060 o
-3 -7 -8 17.088 18.055 0.676 110.187 o
-3 -7 -7 75.568 71.780 1.678 19.711 o
-3 -7 -6 25.882 26.445 2.614 47.334 o
-3 -7 -5 0.313 0.535 0.477 2327.700 o
-3 -7 -4 37.364 33.537 1.902 42.395 o
-3 -7 -3 5.876 4.318 1.050 269.424 o
-3 -7 -2 76.929 77.333 3.291 16.101 o
-3 -7 -1 100.861 89.311 2.064 13.767 o
-3 -7 0 10.575 9.545 0.687 186.167 o
-3 -5 -13 55.744 58.613 2.568 24.312 o
-3 -5 -12 59.099 60.894 2.032 24.634 o
-3 -5 -11 593.447 606.961 7.828 0.789 o
-3 -5 -10 46.596 51.706 1.499 33.142 o
-3 -5 -9 7.071 5.461 0.500 302.179 o
-3 -5 -8 15.141 14.155 0.812 126.147 o
-3 -5 -7 147.520 149.953 3.086 7.445 o
-3 -5 -6 178.212 160.330 4.151 5.758 o
-3 -5 -5 244.915 247.080 7.554 3.018 o
-3 -5 -4 36.095 39.236 1.526 43.854 o
-3 -5 -3 138.230 130.678 4.486 7.616 o
-3 -5 -2 10.703 8.642 0.779 184.639 o
-3 -5 -1 100.141 96.022 2.742 12.820 o
-3 -5 0 268.005 255.459 7.119 2.805 o
-3 -3 -16 30.965 34.228 4.995 22.138 o
-3 -3 -15 35.691 40.385 1.236 45.514 o
-3 -3 -14 42.867 50.425 1.336 36.178 o
-3 -3 -13 109.317 116.069 1.998 11.528 o
-3 -3 -12 303.704 294.459 3.679 2.597 o
-3 -3 -11 1062.480 1026.220 16.058 0.275 o
-3 -3 -10 412.832 399.495 5.739 1.528 o
-3 -3 -9 312.547 308.659 4.204 2.431 o
-3 -3 -8 457.603 461.737 7.808 1.215 o
-3 -3 -7 22.478 30.586 1.671 62.332 o
-3 -3 -6 43.568 40.471 1.481 38.204 o
-3 -3 -5 379.611 414.353 7.563 1.567 o
-3 -3 -4 97.705 86.764 4.832 10.939 o
-3 -3 -3 952.764 938.529 21.078 0.306 o
-3 -3 -2 1478.170 1402.880 27.731 0.142 o
-3 -1 -17 4.793 4.050 0.527 417.280 o
-3 -1 -16 0.360 0.848 0.532 1807.520 o
-3 -1 -15 1.589 4.547 0.792 533.459 o
-3 -1 -14 54.298 58.176 2.401 25.395 o
-3 -1 -13 19.398 26.816 1.287 77.654 o
-3 -1 -12 382.727 350.301 5.270 1.792 o
-3 -1 -11 459.171 463.340 6.305 1.245 o
-3 -1 -10 469.882 457.494 6.816 1.211 o
-3 -1 -9 129.222 132.685 3.606 8.534 o
-3 -1 -8 302.880 310.686 11.333 1.906 o
-3 -1 -6 301.156 313.834 5.314 2.431 o
-3 -1 -5 398.825 420.679 7.598 1.478 o
-3 -1 -4 265.788 276.284 7.603 2.670 o
-3 -1 -3 131.457 143.180 2.825 8.533 o
-3 -1 -2 220.832 230.343 7.493 3.399 o
-3 -1 -1 1045.550 904.909 12.372 0.311 o
-3 -1 0 4498.240 4037.150 39.625 0.019 o
-3 1 1 2939.850 2734.280 35.281 0.041 o
-3 1 2 75.464 80.765 3.618 15.431 o
-3 1 3 1089.670 998.145 20.191 0.259 o
-3 1 4 318.307 258.695 8.800 2.208 o
-3 1 5 262.340 262.628 5.067 3.071 o
-3 1 6 2583.590 2585.130 33.858 0.050 o
-3 1 7 294.719 295.911 5.711 2.528 o
-3 1 8 167.168 198.683 3.780 5.626 o
-3 1 9 65.310 69.525 3.755 17.450 o
-3 1 10 525.039 572.258 6.851 0.946 o
-3 1 11 533.472 564.446 7.285 0.931 o
-3 1 12 105.608 117.319 3.020 11.057 o
-3 1 13 142.498 157.282 4.649 6.809 o
-3 1 14 509.632 516.501 17.597 0.793 o
-3 1 15 71.225 60.034 4.120 16.348 o
-3 1 16 83.149 80.345 4.015 13.789 o
-3 1 17 39.572 28.618 2.311 39.329 o
-3 1 18 66.812 61.012 1.735 23.081 o
-3 1 19 82.094 76.553 4.003 14.144 o
-3 1 20 4.806 3.488 0.395 459.834 o
-3 3 1 5.272 6.075 0.568 342.834 o
-3 3 2 853.533 876.647 12.280 0.402 o
-3 3 3 22.833 25.700 1.867 62.381 o
-3 3 4 324.802 310.936 14.122 1.574 o
-3 3 5 989.652 1024.230 27.182 0.257 o
-3 3 6 357.507 347.965 18.674 1.137 o
-3 3 7 129.907 143.202 2.529 8.755 o
-3 3 8 91.221 87.840 3.462 13.350 o
-3 3 9 204.196 201.897 4.524 4.509 o
-3 3 10 119.277 111.628 2.504 10.560 o
-3 3 11 65.051 63.605 1.944 22.752 o
-3 3 12 1180.320 1142.630 23.401 0.213 o
-3 3 13 77.860 82.052 3.256 15.693 o
-3 3 14 251.024 252.965 6.230 3.113 o
-3 3 15 113.044 121.051 7.043 7.014 o
-3 3 16 16.060 14.416 1.121 111.495 o
-3 3 17 82.974 68.440 2.801 16.767 o
-3 3 19 39.944 0.420 3.338 37.877 o
-3 5 1 54.900 64.075 3.105 21.973 o
-3 5 2 210.185 208.113 3.476 4.513 o
-3 5 3 44.771 40.589 1.439 37.591 o
-3 5 4 612.420 604.826 8.856 0.752 o
-3 5 5 278.057 258.974 6.440 2.774 o
-3 5 6 19.868 25.992 1.971 64.869 o
-3 5 7 620.874 653.711 23.471 0.514 o
-3 5 8 189.438 189.928 5.622 4.672 o
-3 5 9 228.260 239.819 6.506 3.426 o
-3 5 10 15.486 13.857 1.597 98.709 o
-3 5 11 57.258 52.567 3.151 22.646 o
-3 5 12 24.572 21.671 1.436 69.857 o
-3 5 13 24.011 24.951 1.026 73.605 o
-3 5 14 4.562 9.279 0.883 269.081 o
-3 5 15 84.588 101.270 2.418 14.701 o
-3 7 1 66.183 68.954 3.828 17.170 o
-3 7 2 33.036 28.851 2.544 41.592 o
-3 7 3 107.310 100.769 4.762 9.867 o
-3 7 4 26.185 27.918 2.474 48.248 o
-3 7 5 54.504 58.169 3.501 21.362 o
-3 7 6 44.242 51.727 3.221 26.128 o
-3 7 7 26.735 29.575 2.358 48.474 o
-3 7 8 21.576 21.475 1.891 67.287 o
-3 7 9 29.002 26.797 1.937 52.805 o
-3 7 10 2.316 1.517 0.700 675.841 o
-3 7 11 27.649 26.787 0.925 66.098 o
-2 -8 -6 14.107 12.085 0.535 147.312 o
-2 -8 -5 44.065 50.816 1.704 33.852 o
-2 -8 -4 13.963 12.675 0.910 134.170 o
-2 -8 -3 1.834 3.088 0.326 878.826 o
-2 -8 -2 8.381 11.031 0.656 206.425 o
-2 -8 -1 7.602 4.458 0.817 263.802 o
-2 -8 0 70.776 74.899 2.031 19.831 o
-2 -6 -13 30.175 19.468 1.050 66.823 o
-2 -6 -12 49.504 52.588 1.518 31.436 o
-2 -6 -11 30.152 33.170 1.386 53.743 o
-2 -6 -10 30.328 35.388 1.552 50.818 o
-2 -6 -9 31.890 30.369 1.256 54.485 o
-2 -6 -8 7.334 7.235 0.740 248.988 o
-2 -6 -7 118.093 116.770 2.130 10.671 o
-2 -6 -6 19.903 21.554 0.898 89.858 o
-2 -6 -5 38.207 32.292 1.658 44.054 o
-2 -6 -4 56.327 44.702 1.931 28.744 o
-2 -6 -3 168.198 150.796 2.819 6.658 o
-2 -6 -2 112.301 110.718 3.268 10.580 o
-2 -6 -1 183.556 192.038 5.999 4.664 o
-2 -6 0 78.294 88.048 3.711 14.433 o
-2 -4 -16 0.751 1.167 0.397 1733.490 o
-2 -4 -15 1.147 1.316 0.399 1387.040 o
-2 -4 -14 69.760 69.702 1.731 21.192 o
-2 -4 -13 263.508 289.964 4.582 2.953 o
-2 -4 -12 156.983 153.941 3.269 6.892 o
-2 -4 -11 116.146 110.359 3.042 10.478 o
-2 -4 -10 851.380 830.729 9.023 0.430 o
-2 -4 -9 213.438 215.942 3.834 4.312 o
-2 -4 -8 420.976 406.417 5.310 1.495 o
-2 -4 -7 136.366 139.706 2.272 8.587 o
-2 -4 -6 24.687 26.090 1.201 68.950 o
-2 -4 -5 38.534 40.257 1.410 42.219 o
-2 -4 -4 108.248 87.426 2.047 13.038 o
-2 -4 -3 107.791 88.736 2.407 12.716 o
-2 -4 -2 422.895 411.294 9.757 1.329 o
-2 -2 -18 53.131 43.137 1.564 31.795 o
-2 -2 -17 13.701 16.556 1.025 120.707 o
-2 -2 -16 18.364 16.968 0.947 101.674 o
-2 -2 -15 86.421 115.770 3.172 12.751 o
-2 -2 -14 70.108 66.579 2.040 20.900 o
-2 -2 -13 248.723 250.138 3.893 3.446 o
-2 -2 -12 276.651 279.820 4.533 2.872 o
-2 -2 -11 22.227 23.816 1.279 74.886 o
-2 -2 -10 447.675 426.353 6.101 1.343 o
-2 -2 -9 388.667 396.630 6.709 1.601 o
-2 -2 -8 101.625 114.938 2.258 12.133 o
-2 -2 -7 1263.560 1302.740 21.276 0.188 o
-2 -2 -6 1499.200 1551.130 26.073 0.134 o
-2 -2 -5 943.082 1061.580 20.215 0.293 o
-2 -2 -4 135.532 144.116 7.119 5.919 o
-2 -2 -3 91.402 95.305 4.855 11.062 o
-2 -2 -2 2892.930 2720.970 34.761 0.042 o
-2 -2 -1 1942.360 1864.660 33.753 0.085 o
-2 0 1 738.424 694.250 13.912 0.524 o
-2 0 2 12358.200 11246.900 190.708 0.002 o
-2 0 3 235.299 190.073 19.619 1.516 o
-2 0 4 1500.990 1479.260 23.377 0.141 o
-2 0 5 2161.010 2055.520 88.199 0.046 o
-2 0 6 21.078 24.355 1.132 79.223 o
-2 0 7 80.615 88.514 4.645 12.564 o
-2 0 8 21.630 23.996 2.638 52.153 o
-2 0 9 1.099 0.599 0.678 1067.060 o
-2 0 10 190.403 202.986 3.290 5.056 o
-2 0 11 138.074 117.109 2.349 9.130 o
-2 0 12 1.081 0.526 0.471 1532.090 o
-2 0 13 1114.740 1107.590 12.962 0.256 o
-2 0 14 376.777 345.126 6.897 1.764 o
-2 0 15 62.428 75.426 4.261 16.149 o
-2 0 16 88.962 62.386 33.251 0.768 o
-2 0 17 50.192 54.782 29.528 0.985 o
-2 0 18 50.113 47.992 2.778 26.934 o
-2 0 19 73.114 98.762 3.501 14.776 o
-2 0 20 384.955 363.030 5.232 1.750 o
-2 2 1 6021.820 5649.880 76.634 0.010 o
-2 2 2 6083.620 5971.200 73.233 0.010 o
-2 2 3 1231.840 1173.470 22.852 0.201 o
-2 2 4 574.437 567.401 10.061 0.818 o
-2 2 5 397.501 372.190 7.331 1.590 o
-2 2 6 2022.010 2061.040 43.207 0.072 o
-2 2 7 742.750 798.686 24.385 0.396 o
-2 2 8 456.160 494.100 12.024 1.058 o
-2 2 9 780.040 798.317 14.270 0.456 o
-2 2 10 236.756 254.479 4.059 3.566 o
-2 2 11 9.642 9.919 0.671 196.114 o
-2 2 12 508.658 493.699 14.533 0.889 o
-2 2 13 143.442 131.677 3.247 8.005 o
-2 2 14 66.942 59.099 2.048 22.609 o
-2 2 15 416.529 387.938 14.203 1.189 o
-2 2 16 64.612 66.263 2.441 21.330 o
-2 2 17 105.634 111.307 2.953 11.367 o
-2 2 18 48.753 51.977 1.675 31.371 o
-2 4 1 3086.060 3101.940 46.486 0.035 o
-2 4 2 1357.980 1294.060 24.276 0.169 o
-2 4 3 36.665 34.534 1.498 45.561 o
-2 4 4 66.690 69.814 2.085 21.234 o
-2 4 5 674.344 637.197 10.763 0.637 o
-2 4 6 691.553 733.343 10.224 0.578 o
-2 4 7 30.330 33.761 1.517 52.012 o
-2 4 8 248.452 231.340 4.993 3.447 o
-2 4 9 450.493 445.972 6.887 1.283 o
-2 4 10 609.194 606.732 8.581 0.758 o
-2 4 11 210.677 180.730 4.658 4.564 o
-2 4 12 134.018 131.868 3.625 8.288 o
-2 4 13 38.520 39.600 1.292 43.145 o
-2 4 14 165.135 166.898 5.602 5.525 o
-2 4 15 134.454 129.761 4.528 7.782 o
-2 6 1 209.012 189.153 7.773 3.768 o
-2 6 2 275.548 260.659 5.593 2.882 o
-2 6 3 21.627 19.234 2.264 61.661 o
-2 6 4 90.806 89.430 4.763 11.464 o
-2 6 5 387.055 391.365 7.272 1.596 o
-2 6 6 62.606 55.737 4.575 16.654 o
-2 6 7 16.036 20.808 1.535 88.208 o
-2 6 8 62.577 74.054 2.768 20.086 o
-2 6 9 96.992 94.428 3.050 12.902 o
-2 6 10 81.539 98.281 2.354 15.402 o
-2 6 11 21.810 24.694 1.075 78.012 o
-2 6 12 16.099 17.608 0.871 111.309 o
-2 6 13 80.529 86.890 6.279 10.078 o
-1 -7 -11 19.573 17.880 1.004 94.674 o
-1 -7 -10 1.156 1.074 0.560 1160.940 o
-1 -7 -9 17.233 18.558 1.074 99.959 o
-1 -7 -8 28.159 29.849 1.322 59.024 o
-1 -7 -7 82.577 75.577 1.923 17.614 o
-1 -7 -6 28.758 25.654 1.137 63.145 o
-1 -7 -5 70.230 66.362 3.058 18.615 o
-1 -7 -4 19.355 18.365 0.996 94.743 o
-1 -7 -3 14.467 13.517 0.913 128.555 o
-1 -7 -2 129.288 128.562 2.543 9.233 o
-1 -7 -1 397.885 410.906 10.738 1.367 o
-1 -7 0 50.686 44.794 2.101 30.380 o
-1 -5 -15 75.026 61.344 2.218 20.022 o
-1 -5 -14 48.102 50.444 1.340 33.254 o
-1 -5 -13 231.794 251.246 3.983 3.673 o
-1 -5 -12 23.686 25.096 1.009 74.350 o
-1 -5 -11 246.754 241.102 3.048 3.622 o
-1 -5 -10 50.976 59.928 1.422 29.451 o
-1 -5 -9 191.583 188.631 2.816 5.299 o
-1 -5 -8 1.489 1.542 0.405 1157.620 o
-1 -5 -7 120.441 105.833 2.135 10.923 o
-1 -5 -6 366.780 341.921 7.114 1.811 o
-1 -5 -5 247.361 230.430 3.306 3.669 o
-1 -5 -4 296.856 273.629 3.672 2.761 o
-1 -5 -3 75.278 85.181 3.361 15.644 o
-1 -5 -2 353.411 353.074 6.204 1.899 o
-1 -5 -1 929.175 928.422 18.674 0.327 o
-1 -5 0 375.883 360.524 8.707 1.641 o
-1 -3 -17 27.965 31.971 2.544 44.196 o
-1 -3 -16 6.999 9.045 0.618 249.193 o
-1 -3 -15 57.052 59.380 2.544 23.902 o
-1 -3 -14 5.916 5.088 0.727 312.881 o
-1 -3 -13 73.948 69.562 2.054 19.681 o
-1 -3 -12 287.888 291.326 3.932 2.745 o
-1 -3 -11 138.602 143.818 2.388 8.304 o
-1 -3 -10 321.862 313.129 6.460 2.199 o
-1 -3 -9 212.005 205.282 3.514 4.499 o
-1 -3 -8 2465.520 2429.180 29.258 0.056 o
-1 -3 -7 112.829 98.502 3.940 10.396 o
-1 -3 -6 377.779 333.773 7.150 1.775 o
-1 -3 -5 1094.980 1083.880 26.634 0.228 o
-1 -3 -4 540.648 528.827 13.900 0.827 o
-1 -3 -3 808.823 827.269 43.277 0.237 o
-1 -1 -18 24.190 20.331 1.377 72.827 o
-1 -1 -17 53.501 60.107 2.871 23.663 o
-1 -1 -16 89.301 103.454 4.318 11.619 o
-1 -1 -15 71.900 69.501 3.922 16.056 o
-1 -1 -14 70.083 70.106 3.733 16.714 o
-1 -1 -13 194.209 198.759 4.449 4.772 o
-1 -1 -12 371.250 380.881 6.090 1.740 o
-1 -1 -11 176.278 179.468 8.971 3.968 o
-1 -1 -10 68.879 80.843 4.686 14.053 o
-1 -1 -9 356.394 339.169 6.684 1.896 o
-1 -1 -8 370.756 389.351 13.589 1.338 o
-1 -1 -7 2005.930 2250.620 31.520 0.075 o
-1 -1 -6 1490.020 1639.360 31.967 0.125 o
-1 -1 -5 1057.590 1115.780 28.816 0.225 o
-1 -1 -4 3914.680 3663.920 68.300 0.022 o
-1 -1 -3 10099.200 9485.030 160.969 0.003 o
-1 -1 -2 9904.510 9062.700 152.870 0.004 o
-1 -1 -1 22009.100 19203.800 323.549 0.001 o
-1 -1 0 2232.190 2083.280 25.220 0.071 o
-1 1 1 4585.090 4006.990 56.279 0.018 o
-1 1 2 5426.810 5337.620 91.316 0.011 o
-1 1 3 5339.560 5037.040 87.347 0.012 o
-1 1 4 6237.280 5818.220 100.442 0.009 o
-1 1 5 4011.460 4035.960 51.291 0.021 o
-1 1 6 3578.630 3418.880 44.536 0.028 o
-1 1 7 2703.830 2750.690 44.164 0.044 o
-1 1 8 550.709 636.875 12.199 0.768 o
-1 1 9 234.569 267.003 9.080 2.781 o
-1 1 10 8.947 11.935 0.957 174.513 o
-1 1 11 156.900 157.963 4.142 6.492 o
-1 1 12 283.831 263.644 4.280 2.902 o
-1 1 13 214.414 211.559 4.212 4.272 o
-1 1 14 651.508 567.960 9.145 0.721 o
-1 1 15 85.222 61.599 5.763 11.412 o
-1 1 16 116.127 107.241 3.267 10.422 o
-1 1 17 123.272 123.553 3.257 9.371 o
-1 1 18 80.880 85.437 2.360 16.458 o
-1 1 19 28.710 30.924 1.128 59.381 o
-1 3 1 900.808 810.426 11.188 0.399 o
-1 3 3 2985.070 3104.350 37.190 0.037 o
-1 3 4 107.681 115.782 6.854 7.457 o
-1 3 5 5.924 6.803 0.918 261.328 o
-1 3 6 231.403 259.298 5.019 3.485 o
-1 3 7 2881.220 2976.480 47.662 0.038 o
-1 3 8 1454.210 1426.440 40.015 0.127 o
-1 3 9 46.675 60.822 2.686 26.337 o
-1 3 10 59.469 68.825 3.008 20.678 o
-1 3 11 520.107 508.416 7.529 1.011 o
-1 3 12 127.270 121.273 2.228 9.763 o
-1 3 13 673.837 672.967 5.722 0.658 o
-1 3 14 28.042 30.627 1.065 61.129 o
-1 3 15 134.527 120.843 3.097 8.860 o
-1 5 1 85.336 86.698 2.365 15.676 o
-1 5 2 388.312 420.932 7.686 1.514 o
-1 5 3 600.921 706.216 21.712 0.534 o
-1 5 4 279.402 252.472 5.788 2.864 o
-1 5 5 0.054 0.465 0.678 1654.050 o
-1 5 6 706.727 653.750 15.957 0.546 o
-1 5 7 159.991 146.059 4.245 6.553 o
-1 5 8 27.019 28.266 1.423 60.630 o
-1 5 9 387.491 364.884 7.163 1.656 o
-1 5 10 54.403 51.694 1.779 28.643 o
-1 5 11 30.815 32.586 1.359 53.552 o
-1 5 12 21.306 19.963 0.864 88.602 o
-1 5 13 3.105 3.140 0.500 588.696 o
-1 5 14 127.524 137.256 3.014 8.834 o
-1 7 1 41.672 42.670 2.848 30.764 o
-1 7 2 161.863 147.337 5.672 5.858 o
-1 7 3 99.566 90.965 4.318 11.287 o
-1 7 4 29.272 26.890 2.334 47.669 o
-1 7 5 15.842 14.799 1.774 90.125 o
-1 7 6 26.075 23.552 2.054 56.537 o
-1 7 7 135.834 126.189 4.552 7.786 o
-1 7 8 64.263 65.265 2.871 20.401 o
-1 7 9 7.114 5.836 0.910 247.693 o
-1 7 10 15.311 16.130 1.167 109.576 o
-1 7 11 12.118 11.835 0.840 152.907 o
0 -8 -7 3.355 5.345 0.654 431.443 o
0 -8 -6 7.982 7.211 0.412 263.564 o
0 -8 -5 56.788 61.198 2.037 25.295 o
0 -8 -4 5.139 6.114 0.548 350.158 o
0 -8 -3 26.172 26.867 1.541 61.419 o
0 -8 -2 10.816 8.590 0.638 191.572 o
0 -8 -1 329.753 310.685 6.618 2.144 o
0 -8 0 344.962 331.019 7.189 1.952 o
0 -6 -14 143.020 135.598 12.722 3.366 o
0 -6 -13 35.598 36.578 1.751 43.748 o
0 -6 -12 42.180 39.649 1.211 40.722 o
0 -6 -11 17.587 16.482 0.672 111.517 o
0 -6 -10 3.366 4.787 0.489 494.484 o
0 -6 -9 64.408 63.683 1.920 22.970 o
0 -6 -8 3.541 4.337 0.536 485.341 o
0 -6 -7 526.139 512.849 6.337 1.012 o
0 -6 -6 5.910 4.706 0.533 349.923 o
0 -6 -5 201.909 188.493 6.625 4.179 o
0 -6 -4 9.412 8.254 0.890 194.717 o
0 -6 -3 48.087 45.040 1.812 32.796 o
0 -6 -2 55.006 49.159 2.731 25.354 o
0 -6 -1 1091.270 1026.320 20.495 0.254 o
0 -6 0 2780.630 2652.070 47.432 0.043 o
0 -4 -17 18.989 13.117 2.673 60.877 o
0 -4 -16 66.613 62.623 1.443 23.477 o
0 -4 -15 61.801 61.778 1.651 24.625 o
0 -4 -14 92.048 96.700 2.714 13.712 o
0 -4 -13 96.225 103.635 2.047 13.482 o
0 -4 -12 243.020 225.810 5.616 3.469 o
0 -4 -11 309.503 297.927 4.161 2.503 o
0 -4 -10 282.933 259.685 5.448 2.827 o
0 -4 -9 500.304 530.243 8.787 1.006 o
0 -4 -8 76.895 81.027 1.904 18.183 o
0 -4 -7 256.162 265.592 7.521 2.818 o
0 -4 -6 50.449 54.186 1.420 30.947 o
0 -4 -5 53.422 50.885 1.328 30.618 o
0 -2 -18 19.260 19.194 0.919 95.198 o
0 -2 -17 93.040 101.858 2.668 13.353 o
0 -2 -16 35.407 38.253 2.147 40.198 o
0 -2 -15 22.399 23.733 1.268 74.790 o
0 -2 -14 0.836 3.005 0.779 721.132 o
0 -2 -13 445.995 431.645 6.085 1.340 o
0 -2 -12 235.503 229.440 3.435 3.851 o
0 -2 -11 184.068 185.177 3.268 5.463 o
0 -2 -10 43.294 46.575 1.560 36.110 o
0 -2 -9 291.845 311.464 9.355 2.155 o
0 -2 -8 2638.670 2807.600 52.100 0.043 o
0 -2 -7 2336.380 2264.190 46.755 0.057 o
0 -2 -6 1793.740 1815.810 37.348 0.092 o
0 -2 -5 1331.550 1181.520 24.650 0.181 o
0 -2 -2 3447.180 3323.400 59.313 0.028 o
0 -2 -1 17427.700 15690.400 266.641 0.001 o
0 0 1 2048.620 1810.880 30.812 0.083 o
0 0 2 47.171 31.196 1.447 39.054 o
0 0 3 1390.130 1355.100 17.555 0.169 o
0 0 4 632.657 623.311 9.196 0.709 o
0 0 5 2022.440 2142.290 27.879 0.078 o
0 0 6 277.380 259.078 8.053 2.589 o
0 0 7 686.920 726.389 13.166 0.560 o
0 0 8 4644.290 4872.320 64.145 0.015 o
0 0 9 126.958 113.303 6.279 7.234 o
0 0 10 90.806 97.230 2.380 14.205 o
0 0 11 26.097 24.150 1.246 67.582 o
0 0 12 13.552 10.210 1.139 134.770 o
0 0 13 306.374 246.630 4.852 2.715 o
0 0 14 877.889 783.033 9.656 0.426 o
0 0 15 325.630 306.217 9.693 1.945 o
0 0 16 49.599 52.019 2.234 28.771 o
0 0 17 25.382 21.462 1.541 66.953 o
0 0 18 77.173 87.377 3.583 14.840 o
0 0 19 79.987 89.610 3.315 14.797 o
0 2 0 27862.800 23340.100 394.860 0.001 o
0 2 1 17409.900 15787.000 189.739 0.001 o
0 2 2 3453.800 3308.220 91.514 0.024 o
0 2 3 507.970 534.945 9.426 0.973 o
0 2 4 600.889 621.212 16.246 0.653 o
0 2 6 1788.860 1933.620 40.102 0.087 o
0 2 7 2341.870 2382.260 28.579 0.061 o
0 2 8 2638.140 2801.560 33.410 0.047 o
0 2 9 292.003 300.029 14.116 1.715 o
0 2 10 43.683 46.496 1.623 35.613 o
0 2 11 185.173 182.368 2.653 5.597 o
0 2 12 235.100 221.256 3.046 3.971 o
0 2 13 445.880 416.365 7.424 1.329 o
0 2 14 0.759 2.565 0.589 995.877 o
0 2 15 22.621 23.598 1.482 70.950 o
0 2 16 35.532 36.762 1.648 44.491 o
0 2 17 92.720 95.494 3.571 12.649 o
0 4 0 3343.870 3136.720 40.101 0.032 o
0 4 1 5166.970 5262.340 63.288 0.013 o
0 4 2 463.331 529.799 9.259 1.078 o
0 4 3 280.069 272.209 5.299 2.807 o
0 4 4 54.664 60.782 2.035 26.066 o
0 4 5 53.643 51.481 1.573 29.663 o
0 4 6 50.895 52.927 1.786 29.804 o
0 4 7 255.081 260.116 7.907 2.800 o
0 4 8 77.425 74.285 2.244 18.189 o
0 4 9 500.790 507.606 7.336 1.058 o
0 4 10 283.312 256.206 3.973 2.973 o
0 4 11 308.830 287.537 5.431 2.467 o
0 4 12 243.480 222.447 3.997 3.713 o
0 4 13 96.365 99.909 2.183 13.565 o
0 4 14 91.632 99.252 3.105 13.152 o
0 6 0 2781.380 2633.960 49.019 0.043 o
0 6 1 1089.580 1034.660 15.383 0.268 o
0 6 2 55.658 45.883 2.170 27.884 o
0 6 3 48.102 43.706 3.653 24.063 o
0 6 4 9.630 7.400 1.047 184.824 o
0 6 5 202.180 191.549 12.850 2.645 o
0 6 6 5.758 4.357 0.904 297.919 o
0 6 7 527.296 503.817 8.546 0.982 o
0 6 8 3.505 2.497 2.129 152.424 o
0 6 9 64.418 61.015 2.267 22.478 o
0 6 10 3.459 6.116 1.120 293.583 o
0 6 11 17.535 16.690 1.401 93.534 o
0 6 12 41.862 40.172 1.797 37.699 o
0 6 13 35.464 35.364 1.331 47.431 o
0 8 7 3.443 6.653 0.724 376.139 o
0 8 8 78.400 74.719 1.984 18.378 o
1 -7 -11 12.195 12.395 1.004 142.824 o
1 -7 -10 14.963 16.687 0.743 122.159 o
1 -7 -9 6.999 6.973 0.770 255.291 o
1 -7 -8 64.687 66.777 1.847 22.636 o
1 -7 -7 136.060 132.953 2.223 8.821 o
1 -7 -6 26.051 26.120 1.821 58.300 o
1 -7 -5 15.778 15.506 0.963 115.069 o
1 -7 -4 29.154 25.575 2.031 52.152 o
1 -7 -3 99.322 94.374 4.237 11.270 o
1 -7 -2 162.471 148.388 4.715 6.234 o
1 -7 -1 41.639 43.966 2.206 34.347 o
1 -5 -16 38.226 29.944 2.381 39.201 o
1 -5 -15 79.238 92.860 2.261 16.271 o
1 -5 -14 127.924 137.177 2.406 9.112 o
1 -5 -13 3.093 2.876 0.494 606.892 o
1 -5 -12 21.071 21.919 1.028 83.952 o
1 -5 -11 30.346 34.277 1.339 53.292 o
1 -5 -10 54.577 50.520 1.562 29.505 o
1 -5 -9 387.047 377.829 8.561 1.566 o
1 -5 -8 27.125 26.727 1.215 64.051 o
1 -5 -7 160.298 145.849 3.357 6.890 o
1 -5 -6 707.138 649.434 15.659 0.550 o
1 -5 -5 0.057 0.218 0.431 3858.280 o
1 -5 -4 279.437 253.094 7.108 2.711 o
1 -5 -3 601.059 677.266 10.644 0.699 o
1 -5 -2 388.380 398.324 7.750 1.556 o
1 -5 -1 85.442 78.044 2.813 15.646 o
1 -3 -18 9.029 6.776 0.794 218.136 o
1 -3 -17 4.734 5.854 0.578 366.993 o
1 -3 -16 146.081 140.726 3.938 7.342 o
1 -3 -15 134.002 120.404 3.313 8.781 o
1 -3 -14 28.022 31.630 1.089 60.211 o
1 -3 -13 673.500 704.237 7.760 0.628 o
1 -3 -12 127.436 128.305 3.376 8.896 o
1 -3 -11 519.479 536.831 8.268 0.970 o
1 -3 -10 59.941 71.277 1.797 23.437 o
1 -3 -9 46.104 56.512 1.249 33.014 o
1 -3 -8 1454.480 1416.680 29.207 0.142 o
1 -3 -7 2881.930 2967.720 52.380 0.038 o
1 -3 -6 230.410 243.835 7.890 3.135 o
1 -3 -5 6.072 7.773 1.214 210.889 o
1 -3 -4 106.401 118.389 3.723 10.341 o
1 -3 -3 2987.930 3002.160 49.393 0.036 o
1 -3 -2 3986.020 3904.740 69.000 0.021 o
1 -1 -19 28.749 33.356 1.436 54.843 o
1 -1 -18 80.421 88.803 2.451 16.136 o
1 -1 -17 123.969 131.221 3.417 8.990 o
1 -1 -16 115.985 110.405 3.869 9.824 o
1 -1 -15 85.612 64.442 6.370 10.312 o
1 -1 -14 651.032 584.930 10.515 0.696 o
1 -1 -13 213.662 213.486 3.724 4.349 o
1 -1 -12 285.683 271.831 4.218 2.845 o
1 -1 -11 155.234 156.552 2.802 7.066 o
1 -1 -10 9.126 12.677 0.936 170.454 o
1 -1 -9 233.336 265.249 6.570 3.197 o
1 -1 -8 550.640 650.047 11.407 0.772 o
1 -1 -7 2707.600 2840.430 44.934 0.043 o
1 -1 -2 5433.500 5349.170 91.292 0.011 o
1 -1 -1 4584.410 4017.650 68.417 0.017 o
1 1 0 2235.340 2040.090 23.402 0.072 o
1 1 1 22007.800 19100.300 228.429 0.001 o
1 1 2 9904.790 8888.140 192.365 0.004 o
1 1 3 10095.100 9297.700 114.161 0.004 o
1 1 4 3920.600 3817.120 39.782 0.023 o
1 1 5 1058.380 1084.920 32.574 0.215 o
1 1 8 369.370 376.569 9.622 1.585 o
1 1 9 357.251 335.952 6.098 1.931 o
1 1 10 68.656 70.560 1.913 21.020 o
1 1 11 176.383 176.037 5.290 5.228 o
1 1 12 369.756 366.432 5.515 1.808 o
1 1 13 194.896 191.813 3.984 4.940 o
1 1 14 70.189 73.382 3.361 17.304 o
1 1 15 71.999 70.619 2.610 18.882 o
1 1 16 89.874 101.148 2.950 13.429 o
1 1 17 53.388 56.670 1.902 27.672 o
1 1 18 24.220 21.055 1.377 72.052 o
1 3 0 2109.200 2099.940 25.102 0.076 o
1 3 1 423.689 426.716 7.974 1.367 o
1 3 2 801.282 891.870 13.903 0.418 o
1 3 3 806.451 912.233 27.712 0.324 o
1 3 4 542.414 565.677 11.268 0.849 o
1 3 5 1093.770 1088.830 15.171 0.259 o
1 3 6 378.538 342.180 10.026 1.595 o
1 3 7 112.279 92.901 5.761 8.779 o
1 3 8 2466.800 2333.100 23.591 0.059 o
1 3 9 211.843 200.866 5.291 4.210 o
1 3 10 320.748 320.144 3.328 2.362 o
1 3 11 139.189 148.075 2.713 8.036 o
1 3 12 288.954 290.822 3.983 2.734 o
1 3 13 74.243 67.278 1.531 20.735 o
1 3 14 5.902 5.371 0.583 330.692 o
1 3 15 57.175 51.447 2.428 25.457 o
1 5 0 376.694 351.397 9.057 1.638 o
1 5 1 928.214 901.461 18.931 0.331 o
1 5 2 353.724 333.517 9.057 1.781 o
1 5 3 75.799 82.812 2.748 16.858 o
1 5 4 297.593 259.094 5.562 2.678 o
1 5 5 247.251 223.455 5.099 3.503 o
1 5 6 367.495 333.211 9.337 1.701 o
1 5 7 120.818 98.823 2.953 10.630 o
1 5 8 1.496 1.817 0.574 913.745 o
1 5 9 191.477 189.065 3.548 5.152 o
1 5 10 50.928 61.167 1.727 28.315 o
1 5 11 246.871 243.714 3.661 3.541 o
1 5 12 23.554 22.796 1.034 76.800 o
1 5 13 231.631 250.577 6.022 3.393 o
1 5 14 48.140 49.651 1.340 33.439 o
1 7 0 50.406 44.677 2.848 27.075 o
1 7 1 398.720 409.193 8.170 1.478 o
1 7 2 129.150 121.497 4.412 8.315 o
1 7 3 14.676 15.476 1.774 92.545 o
1 7 4 19.164 15.383 1.751 81.383 o
1 7 5 70.182 59.990 3.035 19.293 o
1 7 9 17.326 19.934 1.354 90.469 o
1 7 10 1.154 1.097 0.537 1196.790 o
2 -8 -8 60.748 66.246 1.984 23.483 o
2 -8 -7 36.765 43.790 1.471 41.874 o
2 -8 -6 142.548 154.480 3.688 7.314 o
2 -8 -5 11.669 13.655 0.548 160.297 o
2 -8 -4 8.247 8.558 0.619 230.370 o
2 -8 -3 24.956 29.109 1.145 66.474 o
2 -8 -2 100.468 86.160 1.849 14.195 o
2 -8 -1 147.278 137.756 2.600 7.931 o
2 -6 -14 161.344 169.944 7.178 4.956 o
2 -6 -13 80.388 89.189 1.661 17.123 o
2 -6 -12 16.187 14.661 0.795 119.751 o
2 -6 -11 21.880 24.532 1.149 76.921 o
2 -6 -10 81.698 98.734 2.507 15.153 o
2 -6 -9 96.660 95.134 2.625 13.370 o
2 -6 -8 62.441 74.938 1.940 21.959 o
2 -6 -7 16.289 19.459 1.289 96.147 o
2 -6 -6 62.695 59.331 2.107 23.598 o
2 -6 -5 386.525 378.446 11.088 1.440 o
2 -6 -4 91.138 85.645 4.178 12.443 o
2 -6 -3 21.922 18.579 0.964 87.228 o
2 -6 -2 275.789 269.488 7.073 2.674 o
2 -6 -1 209.474 189.214 5.766 4.252 o
2 -4 -17 18.782 16.433 0.873 102.698 o
2 -4 -16 1.139 1.272 0.470 1279.750 o
2 -4 -15 133.706 131.830 3.110 8.585 o
2 -4 -14 165.076 169.847 3.109 6.341 o
2 -4 -13 38.271 41.774 1.807 39.460 o
2 -4 -12 133.830 142.282 3.785 7.946 o
2 -4 -11 211.007 187.466 3.481 4.718 o
2 -4 -10 609.055 636.656 7.730 0.746 o
2 -4 -9 452.372 462.544 14.592 1.015 o
2 -4 -8 248.672 235.304 7.400 3.064 o
2 -4 -7 30.740 36.015 1.672 48.985 o
2 -4 -6 691.991 746.237 24.693 0.431 o
2 -4 -5 674.382 665.142 13.165 0.599 o
2 -4 -4 67.291 67.063 2.661 20.091 o
2 -2 -19 71.357 62.017 4.867 14.419 o
2 -2 -18 48.479 50.542 2.118 30.022 o
2 -2 -17 106.097 113.470 4.539 9.762 o
2 -2 -16 63.927 69.284 2.079 21.994 o
2 -2 -15 417.520 395.428 5.919 1.512 o
2 -2 -14 66.865 64.183 1.937 22.211 o
2 -2 -13 143.123 137.270 2.751 8.097 o
2 -2 -12 509.547 509.249 6.856 1.045 o
2 -2 -11 9.633 10.665 0.742 187.488 o
2 -2 -10 237.406 255.870 3.751 3.581 o
2 -2 -9 775.936 811.118 19.417 0.418 o
2 -2 -8 457.015 475.438 14.402 1.000 o
2 -2 -7 742.369 805.286 59.850 0.169 o
2 -2 -6 2023.480 2038.820 39.939 0.074 o
2 -2 -5 398.249 378.008 18.067 1.060 o
2 -2 -4 569.553 591.660 12.955 0.761 o
2 -2 -3 1233.910 1189.510 22.852 0.200 o
2 -2 -2 6078.560 5925.330 102.497 0.009 o
2 -2 -1 6025.490 5759.580 97.361 0.010 o
2 0 0 12061.200 11199.800 190.498 0.002 o
2 0 1 3820.170 3756.030 66.316 0.023 o
2 0 2 5719.740 5011.060 85.807 0.011 o
2 0 3 0.074 0.278 0.499 2900.740 o
2 0 4 0.103 0.408 0.481 2839.130 o
2 0 5 0.660 3.299 0.940 590.948 o
2 0 6 540.173 616.625 12.013 0.800 o
2 0 7 179.060 214.103 5.515 4.666 o
2 0 8 323.368 321.663 6.220 2.177 o
2 0 9 38.414 44.926 1.836 38.152 o
2 0 10 61.399 46.856 1.597 27.431 o
2 0 11 98.783 93.642 3.161 12.631 o
2 0 12 50.778 47.150 1.869 30.794 o
2 0 13 102.721 85.650 3.347 12.422 o
2 0 14 390.828 346.866 8.622 1.611 o
2 0 15 9.245 17.654 1.343 128.314 o
2 0 16 56.663 59.329 4.318 18.056 o
2 0 17 16.041 18.323 1.055 105.366 o
2 0 18 117.620 121.504 18.289 2.138 o
2 2 0 653.856 673.079 14.542 0.599 o
2 2 1 1939.510 1829.860 34.080 0.086 o
2 2 2 2887.660 2573.130 34.199 0.044 o
2 2 3 91.262 91.457 2.683 14.158 o
2 2 4 134.452 143.953 6.653 6.219 o
2 2 5 943.672 1021.220 17.438 0.310 o
2 2 6 1500.440 1545.000 19.679 0.141 o
2 2 7 1261.870 1262.830 17.756 0.197 o
2 2 8 101.518 113.343 1.830 12.525 o
2 2 9 388.736 394.253 4.527 1.680 o
2 2 10 448.983 424.597 4.591 1.375 o
2 2 11 22.267 22.343 0.952 81.515 o
2 2 12 276.588 282.396 4.676 2.847 o
2 2 13 248.139 244.792 3.577 3.524 o
2 2 14 70.340 60.682 2.283 21.015 o
2 2 15 86.206 106.488 4.248 11.847 o
2 2 16 18.353 19.188 1.541 84.031 o
2 4 0 400.679 404.648 6.362 1.547 o
2 4 1 107.417 113.845 2.733 11.284 o
2 4 2 423.719 416.175 10.366 1.296 o
2 4 3 108.571 90.415 3.068 11.936 o
2 4 4 108.737 82.672 4.108 11.135 o
2 4 5 38.297 41.016 1.647 40.709 o
2 4 6 24.206 24.719 2.432 52.330 o
2 4 7 135.934 137.946 3.247 8.229 o
2 4 8 420.206 411.253 6.466 1.455 o
2 4 9 214.276 221.117 3.906 4.235 o
2 4 10 850.206 841.220 8.550 0.429 o
2 4 11 115.920 110.128 2.354 10.988 o
2 4 12 156.771 158.882 3.603 6.685 o
2 4 13 263.888 279.756 9.010 2.495 o
2 4 14 69.896 71.670 3.595 16.947 o
2 6 0 78.552 84.115 2.877 16.106 o
2 6 1 183.630 174.905 6.069 4.821 o
2 6 2 112.633 110.664 3.202 10.611 o
2 6 3 167.629 155.429 7.318 4.920 o
2 6 4 56.517 46.234 2.218 27.327 o
2 6 5 37.868 33.100 1.683 43.823 o
2 6 6 19.943 19.172 1.299 85.460 o
2 6 7 118.923 121.121 3.149 9.811 o
2 6 8 7.322 6.181 0.790 254.526 o
2 6 9 31.810 32.972 1.516 50.846 o
2 6 10 30.572 37.328 1.483 50.148 o
2 6 11 30.202 34.398 1.271 53.970 o
2 6 12 49.508 52.287 1.867 30.232 o
2 8 5 44.138 51.984 1.867 32.785 o
2 8 6 14.202 13.819 0.887 130.107 o
3 -7 -11 27.525 26.334 2.019 53.677 o
3 -7 -10 2.392 2.191 0.446 783.675 o
3 -7 -9 29.094 26.744 0.830 64.511 o
3 -7 -8 21.503 21.697 1.648 71.918 o
3 -7 -7 26.491 29.630 1.246 62.424 o
3 -7 -6 44.364 49.346 2.264 31.395 o
3 -7 -5 54.377 67.927 2.801 22.631 o
3 -7 -4 26.243 32.773 2.007 51.706 o
3 -7 -3 107.303 112.417 3.945 10.288 o
3 -7 -2 33.253 29.527 1.447 51.754 o
3 -7 -1 66.615 70.457 2.153 21.030 o
3 -5 -16 3.656 4.575 0.770 403.311 o
3 -5 -15 84.453 107.272 1.992 14.780 o
3 -5 -14 4.412 9.096 0.660 307.692 o
3 -5 -13 23.903 25.624 1.087 72.359 o
3 -5 -12 24.430 22.145 0.855 77.828 o
3 -5 -11 57.887 55.247 1.393 27.697 o
3 -5 -10 15.512 16.292 1.071 111.318 o
3 -5 -9 228.537 237.706 7.585 3.245 o
3 -5 -8 189.536 192.925 6.326 4.443 o
3 -5 -7 621.132 646.084 25.303 0.491 o
3 -5 -6 19.828 28.991 1.961 62.816 o
3 -5 -5 278.667 264.265 4.843 2.905 o
3 -5 -4 611.626 587.307 9.003 0.763 o
3 -5 -3 44.708 40.849 2.311 32.976 o
3 -5 -2 210.708 207.141 5.999 4.023 o
3 -5 -1 54.785 59.547 2.941 23.141 o
3 -3 -19 39.821 28.338 1.307 46.795 o
3 -3 -18 19.404 14.748 0.733 106.340 o
3 -3 -17 83.241 70.108 2.809 16.578 o
3 -3 -16 16.001 14.090 0.834 121.117 o
3 -3 -15 113.479 122.560 3.659 9.756 o
3 -3 -14 250.407 259.302 5.007 3.239 o
3 -3 -13 78.809 85.792 2.449 16.626 o
3 -3 -12 1180.090 1148.010 17.558 0.225 o
3 -3 -11 65.297 64.318 1.780 22.948 o
3 -3 -10 120.107 109.966 2.982 10.240 o
3 -3 -9 204.182 204.873 3.494 4.674 o
3 -3 -8 91.317 82.318 4.785 11.680 o
3 -3 -7 130.009 145.026 6.489 6.437 o
3 -3 -6 357.317 362.555 10.574 1.606 o
3 -3 -5 990.262 1050.010 22.152 0.273 o
3 -3 -4 324.651 329.665 8.917 1.949 o
3 -3 -3 23.241 24.906 1.867 62.366 o
3 -3 -2 853.657 844.902 16.923 0.386 o
3 -1 -20 4.779 3.305 0.419 463.070 o
3 -1 -19 82.712 80.727 1.762 17.340 o
3 -1 -18 66.523 62.303 1.753 22.944 o
3 -1 -17 39.380 28.202 1.646 44.875 o
3 -1 -16 83.733 79.948 4.015 13.747 o
3 -1 -15 70.417 66.580 2.467 19.924 o
3 -1 -14 508.511 542.131 6.523 1.016 o
3 -1 -13 143.082 153.245 3.024 7.598 o
3 -1 -12 104.693 123.927 2.547 11.225 o
3 -1 -11 532.224 572.077 6.186 0.941 o
3 -1 -10 527.255 586.680 14.461 0.793 o
3 -1 -9 65.124 75.300 2.795 19.366 o
3 -1 -8 167.717 202.958 9.580 3.735 o
3 -1 -7 293.963 309.904 6.343 2.424 o
3 -1 -6 2584.900 2597.200 57.131 0.045 o
3 -1 -5 263.191 271.239 8.030 2.661 o
3 -1 -3 1092.430 1010.860 13.667 0.274 o
3 -1 -2 74.811 82.866 3.641 15.333 o
3 -1 -1 2946.850 2810.560 33.668 0.041 o
3 1 0 4507.440 4080.240 40.922 0.019 o
3 1 1 1042.550 897.119 19.421 0.290 o
3 1 2 219.977 227.822 7.563 3.412 o
3 1 3 131.231 130.974 5.952 6.974 o
3 1 4 267.248 251.583 5.770 2.998 o
3 1 5 399.575 409.434 7.193 1.512 o
3 1 6 300.317 310.252 6.574 2.355 o
3 1 7 1340.350 1367.360 25.770 0.164 o
3 1 8 301.914 288.151 3.486 2.653 o
3 1 9 128.861 130.895 2.456 9.228 o
3 1 10 469.415 460.726 9.077 1.151 o
3 1 11 460.104 466.270 6.218 1.240 o
3 1 12 381.918 338.245 8.074 1.697 o
3 1 13 19.487 27.158 1.591 71.615 o
3 1 14 53.734 54.740 2.245 26.705 o
3 1 15 1.557 3.308 0.948 504.479 o
3 1 16 0.354 1.074 0.770 1068.200 o
3 1 17 4.765 4.902 0.770 347.522 o
3 3 0 151.844 168.950 2.748 6.966 o
3 3 1 1449.930 1361.040 35.982 0.136 o
3 3 2 1476.050 1376.810 28.268 0.143 o
3 3 3 952.561 938.062 21.662 0.304 o
3 3 4 97.292 94.914 5.836 9.451 o
3 3 5 378.854 415.985 13.539 1.281 o
3 3 6 43.653 42.835 1.805 35.784 o
3 3 7 21.736 27.427 0.914 77.245 o
3 3 8 458.114 467.011 5.927 1.250 o
3 3 9 312.127 317.291 4.554 2.379 o
3 3 10 413.549 412.181 5.236 1.515 o
3 3 11 1061.830 1023.130 16.214 0.275 o
3 3 12 303.733 291.076 5.482 2.491 o
3 3 13 109.170 115.323 2.820 11.005 o
3 3 14 42.812 47.525 2.521 31.132 o
3 3 15 35.667 41.713 2.007 39.888 o
3 5 0 267.412 262.452 10.959 2.281 o
3 5 1 100.199 96.718 2.859 12.658 o
3 5 2 10.669 10.774 1.048 158.329 o
3 5 3 138.357 125.215 3.468 8.321 o
3 5 4 36.077 38.023 1.414 45.117 o
3 5 5 245.193 244.556 3.829 3.542 o
3 5 6 177.644 157.349 3.977 5.874 o
3 5 7 147.331 143.551 5.204 6.605 o
3 5 8 14.847 14.675 1.203 113.582 o
3 5 9 7.204 5.815 0.732 267.969 o
3 5 10 46.695 48.942 1.867 32.282 o
3 5 11 593.016 597.779 7.504 0.800 o
3 5 12 59.204 59.446 1.483 26.245 o
3 5 13 55.610 57.084 1.669 27.482 o
3 7 0 10.664 9.197 1.587 130.602 o
3 7 1 100.362 87.091 4.202 11.527 o
3 7 2 77.029 81.348 3.992 14.479 o
3 7 3 5.805 7.213 1.447 189.801 o
3 7 4 37.207 33.403 2.428 38.369 o
3 7 5 0.312 0.537 0.910 901.496 o
3 7 7 75.950 71.381 3.035 17.224 o
3 7 8 16.971 19.266 2.346 66.882 o
3 7 9 0.348 0.584 0.514 2046.050 o
3 7 10 110.609 98.622 2.404 11.942 o
4 -8 -8 61.568 67.249 1.797 23.547 o
4 -8 -7 17.146 13.492 0.794 117.913 o
4 -8 -6 99.644 111.574 5.195 9.550 o
4 -8 -5 12.902 10.925 1.366 125.618 o
4 -8 -4 17.629 14.682 0.864 111.190 o
4 -8 -3 4.207 3.828 0.514 462.436 o
4 -8 -2 31.427 31.292 2.824 39.087 o
4 -8 -1 34.969 37.456 3.175 32.573 o
4 -6 -15 85.494 78.897 2.241 16.412 o
4 -6 -14 7.584 6.900 0.668 254.613 o
4 -6 -13 6.469 4.800 0.454 337.534 o
4 -6 -12 5.706 5.649 0.547 337.870 o
4 -6 -11 7.026 6.426 0.507 289.171 o
4 -6 -10 114.688 122.701 3.298 9.943 o
4 -6 -9 37.394 33.982 1.223 46.955 o
4 -6 -8 18.390 22.975 1.412 82.129 o
4 -6 -7 172.484 185.806 5.999 4.970 o
4 -6 -6 154.998 149.037 8.392 4.788 o
4 -6 -5 17.413 18.954 1.704 82.525 o
4 -6 -4 299.521 288.035 5.544 2.534 o
4 -6 -3 110.011 111.207 3.922 10.160 o
4 -6 -2 77.331 75.424 4.704 13.413 o
4 -6 -1 189.854 187.696 5.952 4.594 o
4 -4 -18 35.512 25.816 1.494 50.910 o
4 -4 -17 25.876 21.121 1.424 68.173 o
4 -4 -16 44.385 40.395 1.264 38.683 o
4 -4 -15 3.244 4.010 0.708 462.967 o
4 -4 -14 66.955 68.132 4.984 14.299 o
4 -4 -13 48.461 52.526 2.091 29.726 o
4 -4 -12 261.911 278.592 9.755 2.419 o
4 -4 -11 230.277 209.512 3.763 4.069 o
4 -4 -10 53.350 49.520 1.689 29.826 o
4 -4 -9 372.364 343.550 14.356 1.355 o
4 -4 -7 33.923 51.003 2.428 35.176 o
4 -4 -6 34.206 29.622 1.844 47.152 o
4 -4 -5 131.793 155.981 3.260 7.974 o
4 -4 -4 91.310 91.868 2.988 13.748 o
4 -4 -3 194.348 214.634 5.859 4.274 o
4 -4 -2 29.749 35.714 2.077 46.159 o
4 -4 -1 154.381 150.745 4.739 6.457 o
4 -2 -20 3.006 3.525 0.537 564.758 o
4 -2 -19 65.963 62.832 6.073 12.252 o
4 -2 -18 196.500 214.383 6.206 4.154 o
4 -2 -17 180.063 169.036 4.046 5.608 o
4 -2 -16 77.112 76.050 3.758 15.251 o
4 -2 -15 63.571 62.278 2.259 22.555 o
4 -2 -14 155.453 163.327 3.364 6.735 o
4 -2 -13 346.629 352.328 5.676 1.966 o
4 -2 -12 23.138 27.173 1.257 70.059 o
4 -2 -11 23.022 22.026 0.899 80.770 o
4 -2 -10 72.721 61.456 1.368 22.080 o
4 -2 -9 112.851 115.569 2.344 11.024 o
4 -2 -8 283.306 298.129 10.784 2.098 o
4 -2 -7 160.858 186.506 7.750 4.582 o
4 -2 -6 1643.420 1875.910 37.068 0.100 o
4 -2 -5 378.732 383.960 11.134 1.455 o
4 -2 -4 587.931 612.879 14.939 0.692 o
4 -2 -3 283.580 283.237 8.613 2.382 o
4 -2 -2 1062.890 1056.480 22.455 0.251 o
4 -2 -1 24.763 16.386 1.984 64.474 o
4 0 0 638.120 671.935 16.153 0.594 o
4 0 1 1396.480 1461.880 60.959 0.099 o
4 0 2 3051.790 3100.010 58.379 0.034 o
4 0 3 3534.010 3518.380 66.433 0.026 o
4 0 4 306.033 336.559 20.273 1.155 o
4 0 5 11.453 8.543 1.984 106.249 o
4 0 6 1267.940 1346.190 34.220 0.160 o
4 0 7 1367.500 1487.030 17.425 0.163 o
4 0 8 323.322 331.884 4.569 2.240 o
4 0 9 4.270 7.201 1.105 263.662 o
4 0 10 1880.900 1867.900 28.265 0.092 o
4 0 11 422.925 412.982 7.473 1.410 o
4 0 12 198.069 225.114 4.818 4.340 o
4 0 13 33.220 25.448 1.556 53.054 o
4 0 14 4.259 2.281 0.757 437.247 o
4 0 15 0.187 -0.539 0.588 2241.240 o
4 0 16 2.353 0.298 0.425 1045.960 o
4 0 17 8.275 4.762 0.677 261.830 o
4 2 0 49.521 46.865 2.235 29.837 o
4 2 1 279.671 238.560 8.217 2.636 o
4 2 2 933.605 938.809 22.035 0.308 o
4 2 3 155.675 164.214 7.446 5.028 o
4 2 4 402.613 376.373 12.862 1.304 o
4 2 5 241.537 237.276 10.598 2.602 o
4 2 6 486.298 508.181 9.602 1.042 o
4 2 7 356.763 351.961 4.830 1.947 o
4 2 8 303.024 280.571 5.064 2.574 o
4 2 9 1.075 2.047 1.038 541.360 o
4 2 10 191.708 194.524 3.439 5.100 o
4 2 11 644.114 638.249 7.551 0.701 o
4 2 12 219.796 231.243 3.750 4.065 o
4 2 13 227.429 225.534 6.909 3.457 o
4 2 14 45.023 51.587 2.778 28.094 o
4 2 15 78.451 80.998 3.058 16.040 o
4 2 16 76.993 71.288 2.311 18.436 o
4 4 0 335.898 370.840 6.491 1.932 o
4 4 1 178.143 198.708 3.698 5.341 o
4 4 2 18.809 18.102 1.069 95.436 o
4 4 3 339.167 344.617 5.463 2.045 o
4 4 4 298.755 327.293 9.923 2.014 o
4 4 5 54.591 60.377 1.625 27.372 o
4 4 6 267.616 257.460 5.421 3.002 o
4 4 7 116.496 122.383 2.875 10.123 o
4 4 8 27.708 26.648 1.881 55.080 o
4 4 9 235.436 203.954 8.520 3.182 o
4 4 10 13.841 14.282 1.296 115.632 o
4 4 11 238.993 266.678 5.146 3.319 o
4 4 12 459.113 479.361 7.520 1.194 o
4 4 13 6.991 5.773 1.027 235.665 o
4 4 14 9.874 8.963 0.957 180.361 o
4 6 3 336.154 347.836 6.138 2.017 o
4 6 4 395.788 387.089 9.325 1.479 o
4 6 5 110.206 104.156 3.094 11.160 o
4 6 6 98.899 99.252 3.945 11.451 o
4 6 7 10.914 13.539 1.447 125.168 o
4 6 8 18.905 21.516 1.171 87.781 o
4 6 10 133.186 146.100 3.945 7.799 o
4 8 0 11.417 13.212 1.331 129.234 o
4 8 1 28.177 25.747 1.704 57.322 o
4 8 2 71.676 71.825 2.754 18.522 o
5 -7 -12 25.176 23.879 1.004 72.590 o
5 -7 -11 2.431 3.058 0.560 644.788 o
5 -7 -10 3.515 3.703 0.454 536.770 o
5 -7 -9 4.352 3.597 0.511 461.160 o
5 -7 -8 1.639 1.467 0.494 1011.680 o
5 -7 -5 15.987 20.367 1.611 86.883 o
5 -7 -4 176.419 163.794 4.318 5.707 o
5 -7 -3 17.434 16.737 1.762 83.637 o
5 -7 -2 37.941 41.432 1.244 43.132 o
5 -7 -1 99.653 112.184 3.922 10.892 o
5 -5 -17 21.293 20.775 1.050 84.502 o
5 -5 -16 116.391 117.983 1.968 10.847 o
5 -5 -15 0.509 1.037 0.465 1814.000 o
5 -5 -14 5.894 10.901 0.890 226.254 o
5 -5 -13 61.220 71.476 2.339 21.779 o
5 -5 -12 140.912 147.518 2.742 7.952 o
5 -5 -11 29.302 30.899 1.222 57.737 o
5 -5 -10 37.716 39.733 1.404 43.103 o
5 -5 -9 38.070 40.089 2.906 32.527 o
5 -5 -7 484.686 483.655 10.831 1.041 o
5 -5 -6 46.979 46.578 1.598 33.885 o
5 -5 -5 294.531 284.145 5.290 2.615 o
5 -5 -4 136.739 135.714 3.396 8.170 o
5 -5 -3 11.731 9.603 0.917 161.668 o
5 -5 -2 148.776 162.482 3.705 6.885 o
5 -5 -1 11.152 11.845 1.024 151.489 o
5 -3 -19 8.639 9.487 0.610 216.962 o
5 -3 -17 11.915 10.853 2.089 95.802 o
5 -3 -16 62.033 61.900 1.839 24.097 o
5 -3 -15 52.637 56.130 1.548 29.188 o
5 -3 -14 65.097 74.633 2.054 21.103 o
5 -3 -13 17.861 18.816 0.827 102.594 o
5 -3 -12 196.621 168.265 4.757 4.989 o
5 -3 -11 43.628 45.263 1.436 36.861 o
5 -3 -10 4.228 2.476 0.568 493.857 o
5 -3 -9 159.624 156.358 5.075 6.047 o
5 -3 -8 17.503 22.802 1.043 92.631 o
5 -3 -7 141.707 151.260 4.082 7.235 o
5 -3 -6 151.003 196.041 7.656 4.713 o
5 -3 -5 399.000 428.660 12.745 1.247 o
5 -3 -4 473.042 459.379 12.978 1.029 o
5 -3 -3 951.601 944.388 21.218 0.305 o
5 -3 -2 569.730 607.253 15.033 0.715 o
5 -1 -20 40.043 36.461 1.751 40.431 o
5 -1 -19 4.240 4.283 0.553 436.525 o
5 -1 -18 0.818 1.620 0.372 1552.880 o
5 -1 -17 64.349 70.681 2.442 20.872 o
5 -1 -16 21.697 20.311 1.853 68.823 o
5 -1 -15 571.962 572.423 14.078 0.750 o
5 -1 -14 430.313 415.221 5.266 1.444 o
5 -1 -13 427.807 439.742 5.832 1.394 o
5 -1 -12 107.517 112.519 2.105 11.791 o
5 -1 -11 185.573 188.350 9.710 3.566 o
5 -1 -10 326.631 349.692 18.160 1.230 o
5 -1 -9 464.869 478.933 21.977 0.752 o
5 -1 -8 1152.090 1096.810 26.517 0.215 o
5 -1 -7 1011.690 1109.020 25.770 0.246 o
5 -1 -6 188.238 196.000 4.177 5.005 o
5 -1 -5 183.377 200.049 4.086 5.096 o
5 -1 -4 3041.030 3266.680 60.340 0.032 o
5 -1 -3 1442.580 1511.450 31.582 0.135 o
5 -1 -2 761.182 827.419 19.188 0.423 o
5 -1 -1 223.557 259.156 6.263 3.403 o
5 1 0 3474.570 3428.200 45.817 0.028 o
5 1 1 1272.540 1193.710 26.984 0.184 o
5 1 2 119.937 129.877 6.676 6.899 o
5 1 3 810.913 872.376 22.292 0.366 o
5 1 4 1890.460 2054.110 44.561 0.077 o
5 1 5 294.751 326.584 13.188 1.737 o
5 1 6 1105.730 1074.280 19.694 0.247 o
5 1 7 174.413 165.213 3.903 5.875 o
5 1 8 131.207 127.899 3.157 8.815 o
5 1 9 1064.640 1102.900 12.126 0.272 o
5 1 10 179.099 191.354 3.357 5.496 o
5 1 11 109.058 106.922 3.174 11.070 o
5 1 12 283.454 299.511 4.735 2.691 o
5 1 13 81.630 79.135 2.549 16.552 o
5 1 14 70.085 84.990 3.665 15.785 o
5 1 15 91.221 91.782 3.385 13.242 o
5 1 16 13.472 14.239 1.004 128.947 o
5 3 0 287.013 293.435 15.499 1.617 o
5 3 1 189.260 227.226 8.695 3.549 o
5 3 2 678.299 638.249 16.480 0.569 o
5 3 3 278.978 275.744 10.621 2.209 o
5 3 4 427.837 452.339 9.325 1.268 o
5 3 5 287.525 299.833 10.371 2.112 o
5 3 6 59.611 59.919 1.617 25.709 o
5 3 7 762.161 722.958 9.905 0.524 o
5 3 8 180.360 181.131 3.867 5.478 o
5 3 9 155.465 157.592 3.326 6.860 o
5 3 10 83.291 78.037 2.341 16.691 o
5 3 11 54.364 50.009 11.491 5.553 o
5 3 12 4.909 3.944 1.576 203.814 o
5 3 13 131.350 139.821 4.528 7.694 o
5 3 14 38.900 46.685 2.147 35.441 o
5 3 15 51.940 49.743 1.774 30.082 o
5 5 0 35.816 35.619 1.799 43.590 o
5 5 1 173.436 166.138 3.922 5.885 o
5 5 2 407.023 397.195 6.388 1.535 o
5 5 3 180.672 177.086 3.851 5.530 o
5 5 4 188.788 204.340 3.503 5.038 o
5 5 5 382.995 386.217 6.038 1.675 o
5 5 6 35.535 33.755 1.319 48.214 o
5 5 7 12.826 13.905 1.182 126.318 o
5 5 8 363.124 365.352 5.285 1.855 o
5 5 9 109.725 119.957 3.571 10.177 o
5 5 10 40.516 48.295 2.147 34.139 o
5 5 11 14.244 12.986 0.867 133.026 o
5 5 12 36.976 40.266 1.891 40.310 o
5 7 0 13.044 11.018 1.727 107.655 o
5 7 1 11.511 10.369 0.986 156.521 o
5 7 2 43.290 47.979 1.776 34.695 o
5 7 3 2.670 3.216 0.516 626.927 o
5 7 4 108.459 111.894 2.773 11.246 o
5 7 5 63.274 63.025 1.904 23.417 o
5 7 6 13.066 15.222 0.897 132.367 o
5 7 7 10.134 11.625 0.887 168.706 o
5 7 8 60.618 59.687 1.727 25.148 o
6 -8 -7 37.685 35.971 1.167 46.101 o
6 -8 -6 39.260 48.087 1.062 40.403 o
6 -8 -5 37.683 39.579 1.342 43.554 o
6 -8 -4 18.197 14.075 0.817 111.124 o
6 -8 -3 34.329 29.598 1.190 52.595 o
6 -8 -2 16.791 13.465 0.535 125.591 o
6 -8 -1 40.842 44.024 1.401 39.228 o
6 -6 -14 33.332 33.975 1.319 50.331 o
6 -6 -13 79.779 85.595 2.019 17.099 o
6 -6 -12 156.248 146.279 3.281 7.073 o
6 -6 -11 55.874 56.480 1.421 28.167 o
6 -6 -10 373.646 406.228 8.777 1.553 o
6 -6 -9 17.589 16.000 1.056 103.829 o
6 -6 -7 8.167 8.917 1.214 178.408 o
6 -6 -6 157.260 143.580 4.505 6.585 o
6 -6 -5 14.839 14.325 1.541 102.169 o
6 -6 -3 16.048 14.713 1.050 113.078 o
6 -6 -2 80.797 88.085 2.160 16.537 o
6 -6 -1 281.233 290.256 4.471 2.777 o
6 -4 -18 86.296 69.841 2.334 16.880 o
6 -4 -17 13.507 12.652 1.307 120.679 o
6 -4 -16 139.642 141.711 5.755 6.606 o
6 -4 -15 11.688 10.736 1.307 136.210 o
6 -4 -14 96.702 103.683 2.421 13.093 o
6 -4 -13 312.287 310.708 9.570 2.016 o
6 -4 -12 683.738 691.169 14.402 0.566 o
6 -4 -11 162.786 178.710 5.415 5.500 o
6 -4 -10 207.416 236.902 6.489 3.737 o
6 -4 -9 404.587 388.395 9.150 1.453 o
6 -4 -8 69.112 61.717 2.801 19.926 o
6 -4 -7 76.236 79.177 3.198 16.245 o
6 -4 -6 196.426 199.409 3.604 4.893 o
6 -4 -5 226.698 240.979 6.028 3.521 o
6 -4 -4 929.658 854.697 24.126 0.313 o
6 -4 -3 78.695 86.314 1.791 17.520 o
6 -4 -2 137.862 141.223 2.449 8.392 o
6 -4 -1 250.894 242.327 5.416 3.287 o
6 -2 -19 72.537 72.879 8.524 7.796 o
6 -2 -18 94.627 90.012 1.983 14.583 o
6 -2 -17 17.291 18.235 1.180 97.677 o
6 -2 -16 77.125 75.512 2.007 18.512 o
6 -2 -15 72.567 71.677 1.586 20.530 o
6 -2 -14 246.721 237.608 3.287 3.626 o
6 -2 -13 705.952 706.407 10.139 0.578 o
6 -2 -12 914.123 925.230 11.579 0.363 o
6 -2 -11 862.583 867.608 13.026 0.396 o
6 -2 -10 224.265 238.189 5.125 3.725 o
6 -2 -9 167.467 152.763 2.216 6.803 o
6 -2 -8 38.762 44.599 1.362 40.680 o
6 -2 -7 1444.170 1547.790 22.250 0.145 o
6 -2 -6 25.368 29.042 1.501 61.515 o
6 -2 -5 1037.310 1028.120 24.883 0.253 o
6 -2 -4 26.413 32.703 3.338 36.459 o
6 -2 -3 1290.470 1238.070 14.195 0.199 o
6 -2 -2 316.317 342.980 5.806 2.179 o
6 -2 -1 4.224 3.922 1.144 297.413 o
6 0 0 3015.070 3239.730 112.499 0.025 o
6 0 1 986.282 991.890 24.206 0.274 o
6 0 2 1701.270 1935.600 41.503 0.091 o
6 0 3 634.434 635.217 19.141 0.572 o
6 0 4 158.912 169.793 9.150 4.237 o
6 0 5 13.399 20.839 1.087 110.157 o
6 0 6 617.302 666.006 10.129 0.692 o
6 0 7 182.193 199.246 4.402 5.057 o
6 0 8 728.462 757.425 10.998 0.530 o
6 0 9 57.298 50.969 2.212 26.249 o
6 0 10 806.819 828.184 12.064 0.443 o
6 0 11 164.818 190.117 4.717 5.534 o
6 0 12 108.726 92.191 2.966 11.937 o
6 0 13 5.188 9.743 0.980 238.386 o
6 0 14 0.733 1.424 0.817 842.930 o
6 0 15 135.803 119.933 3.641 8.501 o
6 2 0 1033.820 1146.230 26.447 0.235 o
6 2 1 1464.690 1516.910 33.706 0.130 o
6 2 2 303.357 323.643 12.138 1.800 o
6 2 3 419.915 419.696 12.049 1.233 o
6 2 4 457.210 479.164 11.863 1.077 o
6 2 5 48.731 55.143 4.895 17.695 o
6 2 6 30.723 36.216 1.537 50.107 o
6 2 7 274.597 274.615 7.420 2.622 o
6 2 8 1083.250 1057.160 20.782 0.251 o
6 2 9 724.946 726.230 10.067 0.552 o
6 2 10 68.962 74.702 3.308 17.517 o
6 2 11 70.699 81.652 3.992 15.246 o
6 2 12 33.659 32.959 2.334 41.694 o
6 2 13 40.820 45.938 2.451 32.810 o
6 2 14 71.253 73.155 2.684 18.625 o
6 2 15 49.173 46.311 1.727 32.310 o
6 4 0 782.390 787.383 10.016 0.484 o
6 4 1 693.818 725.561 9.346 0.586 o
6 4 2 243.433 240.425 7.152 3.133 o
6 4 3 219.649 233.490 3.848 4.034 o
6 4 4 90.511 96.499 2.544 14.104 o
6 4 5 365.921 351.886 5.478 1.868 o
6 4 6 65.291 63.870 1.802 22.964 o
6 4 7 86.858 74.561 2.368 16.361 o
6 4 8 301.232 297.135 9.155 2.160 o
6 4 9 577.344 592.412 6.162 0.842 o
6 4 10 94.256 88.035 3.501 12.963 o
6 4 11 35.354 34.033 1.867 44.058 o
6 4 13 1.746 1.681 0.584 860.707 o
6 6 2 17.913 19.981 1.821 77.230 o
6 6 3 36.473 36.862 1.642 43.723 o
6 6 4 199.393 201.857 6.174 4.221 o
6 6 5 171.430 183.739 7.866 4.375 o
6 6 6 70.593 75.723 3.058 17.712 o
6 6 7 38.212 37.301 1.984 39.825 o
6 8 0 7.135 7.796 0.934 226.847 o
6 8 1 84.653 67.973 2.474 17.088 o
7 -7 -10 9.543 6.643 0.495 232.786 o
7 -7 -9 13.385 13.460 0.709 142.427 o
7 -7 -8 32.965 32.945 1.130 52.683 o
7 -7 -7 9.100 8.692 1.436 152.956 o
7 -7 -6 307.122 305.786 6.909 2.294 o
7 -7 -5 75.513 65.270 1.595 20.576 o
7 -7 -4 43.355 42.810 1.774 36.126 o
7 -7 -3 28.140 26.727 1.090 63.753 o
7 -7 -2 92.434 99.923 2.258 13.963 o
7 -7 -1 43.159 46.068 1.451 36.834 o
7 -5 -16 76.252 88.468 2.451 16.820 o
7 -5 -15 38.529 36.220 1.307 44.450 o
7 -5 -13 95.542 91.310 3.711 12.397 o
7 -5 -12 37.923 39.785 1.621 41.597 o
7 -5 -11 130.919 115.068 2.892 9.376 o
7 -5 -10 49.194 49.925 1.815 31.098 o
7 -5 -9 3.276 5.109 0.759 412.489 o
7 -5 -8 428.305 452.563 10.247 1.235 o
7 -5 -7 8.236 9.524 1.027 190.322 o
7 -5 -6 406.259 404.734 9.010 1.425 o
7 -5 -5 1094.510 1031.760 11.761 0.275 o
7 -5 -4 50.293 47.837 1.133 33.436 o
7 -5 -3 225.433 216.744 2.792 4.215 o
7 -5 -2 70.826 69.496 1.597 21.185 o
7 -5 -1 54.600 49.541 1.285 30.507 o
7 -3 -19 3.246 2.381 0.444 638.991 o
7 -3 -18 70.760 69.770 3.011 18.314 o
7 -3 -16 33.473 27.383 2.147 45.832 o
7 -3 -15 7.989 8.131 1.144 191.117 o
7 -3 -14 489.206 459.472 11.181 1.048 o
7 -3 -13 1558.510 1553.660 49.743 0.102 o
7 -3 -12 377.798 344.458 5.020 1.843 o
7 -3 -11 381.042 357.947 6.647 1.724 o
7 -3 -10 153.405 160.728 3.315 6.883 o
7 -3 -9 16.596 14.608 0.587 122.528 o
7 -3 -8 69.152 71.120 3.297 17.815 o
7 -3 -7 1228.090 1241.330 9.747 0.217 o
7 -3 -6 1893.280 1957.370 17.867 0.093 o
7 -3 -5 1769.240 1785.130 25.517 0.103 o
7 -3 -4 53.539 54.365 1.205 30.116 o
7 -3 -3 405.797 404.969 4.661 1.577 o
7 -3 -2 431.480 423.884 3.777 1.455 o
7 -3 -1 107.424 113.360 1.588 12.067 o
7 -1 -20 43.039 34.754 10.434 6.887 o
7 -1 -19 97.858 92.272 3.978 11.801 o
7 -1 -18 65.378 62.304 1.515 23.749 o
7 -1 -17 34.507 35.347 1.741 45.245 o
7 -1 -16 7.829 6.086 0.707 254.091 o
7 -1 -15 619.671 624.845 8.733 0.730 o
7 -1 -14 583.327 571.601 7.037 0.840 o
7 -1 -13 115.131 121.857 2.278 10.621 o
7 -1 -12 145.865 168.333 3.453 6.982 o
7 -1 -11 279.141 298.781 4.602 2.746 o
7 -1 -10 242.859 247.579 2.687 3.663 o
7 -1 -9 209.759 217.133 2.885 4.514 o
7 -1 -8 76.216 66.387 1.484 20.447 o
7 -1 -7 1162.060 1275.740 23.949 0.203 o
7 -1 -6 3532.220 3755.260 164.097 0.015 o
7 -1 -5 2977.770 3103.800 61.040 0.034 o
7 -1 -4 334.582 344.838 12.208 1.621 o
7 -1 -3 132.348 123.302 3.419 8.732 o
7 -1 -2 799.893 845.600 13.188 0.436 o
7 -1 -1 467.599 516.215 9.248 1.084 o
7 1 0 695.176 778.469 15.357 0.512 o
7 1 1 123.718 162.533 8.473 5.242 o
7 1 2 176.701 209.031 10.107 3.440 o
7 1 3 243.853 240.874 10.684 2.557 o
7 1 4 330.522 321.168 13.485 1.585 o
7 1 5 4.356 4.253 0.964 330.341 o
7 1 6 525.438 513.098 9.065 0.967 o
7 1 7 388.328 376.526 5.267 1.700 o
7 1 8 8.220 4.942 0.817 245.836 o
7 1 9 148.803 153.271 3.773 7.040 o
7 1 10 37.476 33.323 2.149 40.455 o
7 1 11 65.021 70.424 3.758 17.417 o
7 1 12 50.975 51.921 1.912 29.520 o
7 1 13 22.134 32.493 2.054 55.892 o
7 1 14 21.834 28.431 1.587 66.327 o
7 3 0 73.556 77.390 1.399 19.918 o
7 3 1 29.582 24.930 1.047 63.307 o
7 3 2 868.153 913.004 13.878 0.378 o
7 3 3 32.502 35.551 1.225 51.066 o
7 3 4 105.878 91.112 2.800 12.426 o
7 3 5 119.383 119.743 2.453 10.272 o
7 3 6 20.680 21.551 1.693 72.763 o
7 3 7 681.854 666.987 12.780 0.595 o
7 3 8 428.192 427.330 6.257 1.403 o
7 3 9 76.918 74.581 2.349 18.076 o
7 3 10 7.004 7.726 0.808 243.432 o
7 3 12 89.425 88.631 3.291 13.746 o
7 5 0 111.102 123.551 4.925 8.813 o
7 5 1 410.971 402.210 11.940 1.287 o
7 5 2 44.178 48.947 2.102 32.386 o
7 5 3 82.364 81.780 2.729 15.953 o
7 5 4 26.387 24.187 1.168 68.006 o
7 5 5 87.873 91.225 2.246 15.139 o
7 5 6 69.872 65.753 2.257 20.596 o
7 5 7 20.190 21.451 1.273 82.409 o
7 5 8 127.675 133.028 4.622 7.962 o
7 5 9 30.457 32.493 2.007 47.678 o
7 5 10 12.817 12.698 1.190 129.392 o
7 5 11 5.636 5.556 0.700 318.564 o
7 7 0 5.363 4.260 0.744 342.437 o
7 7 1 68.639 67.123 2.069 21.122 o
7 7 2 3.773 5.084 0.677 409.326 o
8 -6 -14 270.931 265.964 5.485 2.914 o
8 -6 -13 377.397 391.079 8.006 1.605 o
8 -6 -12 123.375 124.403 2.486 9.795 o
8 -6 -11 12.402 19.083 1.459 105.367 o
8 -6 -10 15.310 16.987 0.939 114.491 o
8 -6 -9 77.801 90.024 2.568 16.270 o
8 -6 -8 51.824 55.556 1.302 30.359 o
8 -6 -7 97.115 100.922 2.227 13.380 o
8 -6 -6 19.428 17.465 0.937 97.200 o
8 -6 -5 18.767 14.146 1.214 98.763 o
8 -6 -4 276.498 272.738 4.804 2.887 o
8 -6 -3 32.045 32.603 1.384 51.936 o
8 -6 -2 14.954 14.696 0.934 122.009 o
8 -6 -1 32.485 36.714 0.946 52.270 o
8 -4 -18 21.572 7.610 0.747 112.034 o
8 -4 -17 52.598 42.600 2.124 29.932 o
8 -4 -16 72.192 70.541 3.105 17.781 o
8 -4 -15 55.699 58.776 2.147 25.699 o
8 -4 -14 167.687 175.278 5.065 5.541 o
8 -4 -13 873.807 890.884 12.552 0.387 o
8 -4 -12 974.933 934.761 10.573 0.337 o
8 -4 -11 88.419 91.285 4.622 11.787 o
8 -4 -10 374.578 364.953 10.913 1.516 o
8 -4 -9 94.823 87.591 2.243 14.453 o
8 -4 -8 66.612 63.734 1.824 22.576 o
8 -4 -7 137.521 129.725 2.334 8.785 o
8 -4 -6 102.287 103.838 2.525 12.402 o
8 -4 -5 270.509 241.969 4.264 3.179 o
8 -4 -4 263.004 255.213 3.784 3.234 o
8 -4 -3 0.325 1.063 0.362 2477.470 o
8 -4 -2 665.589 694.586 9.868 0.625 o
8 -4 -1 107.948 110.383 1.687 12.108 o
8 -2 -19 9.116 7.334 1.844 127.650 o
8 -2 -18 85.445 95.587 3.081 14.098 o
8 -2 -17 7.691 6.161 0.567 270.141 o
8 -2 -16 36.125 34.657 1.241 47.728 o
8 -2 -15 196.674 189.146 2.914 5.141 o
8 -2 -14 495.212 503.400 8.741 1.047 o
8 -2 -13 1630.810 1548.800 16.591 0.129 o
8 -2 -12 1098.920 1066.140 10.019 0.271 o
8 -2 -11 135.607 136.379 2.192 8.758 o
8 -2 -10 660.709 673.443 8.146 0.656 o
8 -2 -9 40.507 40.310 0.852 43.233 o
8 -2 -8 448.313 449.647 4.702 1.333 o
8 -2 -7 423.299 451.552 4.630 1.417 o
8 -2 -6 48.089 52.707 1.282 32.868 o
8 -2 -5 1042.970 1122.050 12.619 0.275 o
8 -2 -4 0.503 0.498 0.289 3137.660 o
8 -2 -3 14.790 12.871 0.693 135.507 o
8 -2 -2 247.587 256.579 4.636 3.335 o
8 -2 -1 188.629 209.854 3.181 5.035 o
8 0 0 1213.500 1433.370 57.107 0.117 o
8 0 1 998.585 950.086 13.501 0.316 o
8 0 2 381.934 363.990 19.934 1.015 o
8 0 3 5.897 8.682 0.490 290.857 o
8 0 4 224.142 210.115 3.327 4.237 o
8 0 5 594.736 584.161 9.525 0.783 o
8 0 6 7.811 3.371 0.754 279.956 o
8 0 7 126.334 135.796 3.556 8.637 o
8 0 8 9.673 9.214 1.057 174.026 o
8 0 9 116.874 125.153 3.406 9.634 o
8 0 10 21.106 19.990 1.393 79.594 o
8 0 11 24.446 35.761 2.544 45.494 o
8 0 12 14.671 12.133 0.956 129.884 o
8 0 13 65.177 72.968 4.995 14.203 o
8 0 14 32.280 28.081 1.307 54.955 o
8 2 0 175.007 149.149 2.250 6.573 o
8 2 1 82.119 84.269 1.872 17.003 o
8 2 2 26.028 26.337 0.769 70.871 o
8 2 3 465.447 437.692 4.933 1.293 o
8 2 4 61.666 58.821 1.443 25.602 o
8 2 5 104.340 92.734 2.631 12.662 o
8 2 6 137.266 135.586 3.313 8.188 o
8 2 7 293.583 284.569 5.305 2.621 o
8 2 8 97.861 98.010 2.291 13.402 o
8 2 9 25.858 22.712 2.101 56.621 o
8 2 10 44.876 51.003 2.918 27.553 o
8 2 11 74.645 77.800 3.361 16.265 o
8 2 12 19.871 21.662 1.494 78.448 o
8 2 13 35.794 40.756 1.727 42.127 o
8 4 0 55.194 47.946 1.818 28.946 o
8 4 1 231.537 235.409 3.663 3.841 o
8 4 2 147.131 135.421 2.651 7.979 o
8 4 3 195.386 195.760 3.363 5.008 o
8 4 4 2.099 1.692 0.571 797.426 o
8 4 5 24.478 25.997 1.169 69.829 o
8 4 6 12.888 13.768 1.126 128.732 o
8 4 7 49.378 45.560 1.841 31.919 o
8 4 8 4.077 4.902 1.167 283.274 o
8 4 9 74.617 75.018 2.127 18.856 o
8 4 10 10.504 8.753 1.097 165.473 o
8 4 11 30.898 31.069 1.611 51.970 o
8 6 0 144.086 146.671 3.765 7.381 o
8 6 1 9.889 12.675 1.494 130.657 o
8 6 2 114.485 112.696 2.493 10.910 o
8 6 3 86.154 91.179 2.347 15.261 o
8 6 4 46.254 45.985 2.124 31.996 o
8 6 5 47.104 51.517 2.124 30.372 o
8 6 6 25.105 27.731 1.471 63.306 o
8 6 7 1.032 1.050 0.490 1355.640 o
8 6 8 3.814 3.128 0.560 503.051 o
9 -7 -10 7.564 8.823 0.607 241.247 o
9 -7 -9 14.645 16.223 0.910 120.393 o
9 -7 -6 23.234 26.927 1.366 68.567 o
9 -7 -5 26.343 24.906 1.307 65.721 o
9 -7 -4 7.032 7.516 0.817 243.964 o
9 -7 -3 2.109 3.548 0.654 604.160 o
9 -7 -2 81.327 87.044 2.544 15.996 o
9 -7 -1 31.650 40.359 1.611 46.593 o
9 -5 -15 111.813 117.436 3.198 10.419 o
9 -5 -14 11.700 9.844 0.759 169.048 o
9 -5 -13 97.385 109.579 2.417 12.706 o
9 -5 -12 347.109 372.109 6.571 1.863 o
9 -5 -11 18.886 18.461 1.057 94.854 o
9 -5 -10 31.431 40.826 2.101 42.510 o
9 -5 -9 34.969 33.535 1.255 49.327 o
9 -5 -8 52.025 53.339 1.808 29.173 o
9 -5 -7 226.455 219.363 4.025 4.013 o
9 -5 -6 119.233 121.321 2.235 10.345 o
9 -5 -5 180.946 170.927 2.831 5.863 o
9 -5 -4 86.647 80.997 2.276 16.023 o
9 -5 -3 109.292 107.327 2.061 11.898 o
9 -5 -2 63.083 63.893 1.361 24.493 o
9 -5 -1 83.706 89.916 2.719 15.195 o
9 -3 -19 17.375 5.252 0.654 145.006 o
9 -3 -18 2.578 0.420 0.677 737.360 o
9 -3 -17 1.375 1.657 0.537 1013.390 o
9 -3 -16 58.695 56.438 2.229 24.861 o
9 -3 -15 186.484 187.875 3.728 5.257 o
9 -3 -14 82.781 85.137 4.307 13.080 o
9 -3 -13 34.257 30.303 1.315 51.328 o
9 -3 -12 248.802 266.037 3.962 3.331 o
9 -3 -11 546.159 523.139 11.520 0.872 o
9 -3 -10 90.072 76.490 1.528 16.697 o
9 -3 -9 31.871 24.187 0.695 63.034 o
9 -3 -8 54.900 51.428 1.300 29.921 o
9 -3 -7 127.347 126.718 1.748 9.772 o
9 -3 -6 670.972 635.313 5.659 0.684 o
9 -3 -5 42.381 36.563 0.815 43.361 o
9 -3 -4 20.266 27.427 0.807 82.093 o
9 -3 -3 4.062 5.417 0.444 436.717 o
9 -3 -2 40.362 43.321 0.936 41.843 o
9 -3 -1 72.831 74.890 1.818 19.750 o
9 -1 -20 76.069 28.501 1.447 25.848 o
9 -1 -19 0.305 0.371 0.318 3845.230 o
9 -1 -18 43.643 49.220 2.232 31.919 o
9 -1 -17 186.197 185.568 3.874 5.259 o
9 -1 -16 151.374 138.966 4.966 6.663 o
9 -1 -15 535.659 541.353 6.901 0.955 o
9 -1 -14 319.530 327.601 8.207 2.038 o
9 -1 -13 1242.610 1297.730 22.917 0.189 o
9 -1 -12 224.419 228.740 2.838 4.117 o
9 -1 -11 63.483 62.131 1.240 24.862 o
9 -1 -10 134.915 134.645 1.580 9.060 o
9 -1 -9 251.873 241.298 2.814 3.564 o
9 -1 -8 66.932 71.678 1.001 22.756 o
9 -1 -7 832.189 854.404 14.813 0.406 o
9 -1 -6 244.017 250.207 2.517 3.638 o
9 -1 -5 141.409 134.128 1.669 8.656 o
9 -1 -4 333.772 363.704 3.683 2.097 o
9 -1 -3 575.710 561.531 5.818 0.875 o
9 -1 -2 699.876 709.925 11.573 0.570 o
9 -1 -1 230.349 237.922 6.100 3.480 o
9 1 0 202.813 205.531 1.867 4.925 o
9 1 1 148.924 158.666 1.951 7.543 o
9 1 2 74.294 87.017 2.438 17.288 o
9 1 3 69.407 75.950 1.759 20.491 o
9 1 4 53.924 47.260 1.913 29.262 o
9 1 5 254.563 240.622 5.196 3.280 o
9 1 6 346.562 342.190 6.260 1.966 o
9 1 7 513.104 511.181 8.236 1.010 o
9 1 8 65.941 70.237 2.444 20.557 o
9 1 9 91.582 97.239 4.400 11.580 o
9 1 10 39.895 38.150 1.649 40.579 o
9 1 11 49.338 51.657 2.614 27.300 o
9 1 12 21.834 23.436 1.494 72.426 o
9 1 13 7.626 4.971 1.716 154.994 o
9 3 0 35.246 39.211 1.198 46.673 o
9 3 1 443.909 439.736 7.365 1.300 o
9 3 2 6.426 5.843 0.697 291.403 o
9 3 3 51.312 48.127 1.588 31.392 o
9 3 4 394.178 359.341 5.338 1.711 o
9 3 5 1.767 2.101 0.677 732.727 o
9 3 6 35.729 36.343 1.546 45.245 o
9 3 7 98.978 96.511 5.999 9.126 o
9 3 8 413.788 416.639 10.061 1.337 o
9 3 9 6.688 5.696 1.074 235.590 o
9 3 10 39.213 42.273 2.147 36.518 o
9 3 11 24.772 25.723 1.447 65.776 o
9 5 0 43.835 48.969 1.961 33.248 o
9 5 1 15.003 16.121 1.132 112.035 o
9 5 2 25.050 25.105 1.128 70.119 o
9 5 3 207.518 203.873 3.479 4.615 o
9 5 4 85.833 85.734 2.432 15.585 o
9 5 5 13.491 11.456 1.272 125.408 o
9 5 6 44.651 40.975 1.505 37.240 o
9 5 7 85.355 88.725 3.175 14.394 o
9 5 8 18.730 20.308 1.307 87.033 o
9 7 0 52.241 58.339 2.229 26.658 o
9 7 1 44.669 42.133 2.054 34.095 o
9 7 2 4.343 3.385 0.747 405.168 o
10 -6 -11 231.060 225.838 4.715 3.780 o
10 -6 -10 53.956 57.306 1.937 27.230 o
10 -6 -9 16.074 15.149 1.190 107.707 o
10 -6 -8 3.378 4.065 0.482 524.641 o
10 -6 -7 11.804 11.039 0.711 164.678 o
10 -6 -6 26.241 24.673 1.541 62.964 o
10 -6 -5 150.892 149.858 4.202 6.839 o
10 -6 -4 14.943 17.916 0.915 114.700 o
10 -6 -3 133.499 129.334 7.119 6.184 o
10 -6 -2 22.155 21.505 2.136 61.736 o
10 -6 -1 13.341 15.176 0.854 132.317 o
10 -4 -16 59.827 55.788 1.751 25.991 o
10 -4 -15 115.738 129.809 6.221 7.393 o
10 -4 -14 9.080 7.608 0.518 231.008 o
10 -4 -13 35.369 33.552 1.235 49.052 o
10 -4 -12 111.196 122.540 2.665 10.662 o
10 -4 -11 89.601 100.636 3.781 12.428 o
10 -4 -10 370.144 347.007 4.665 1.891 o
10 -4 -9 37.924 34.621 1.129 46.714 o
10 -4 -8 64.307 60.693 1.294 24.732 o
10 -4 -7 29.157 30.290 0.932 60.848 o
10 -4 -6 672.994 647.793 7.680 0.660 o
10 -4 -5 89.110 87.450 1.961 15.550 o
10 -4 -4 18.433 20.511 1.000 94.183 o
10 -4 -3 68.719 73.288 1.632 21.178 o
10 -4 -2 102.445 102.475 1.988 12.895 o
10 -4 -1 174.113 170.104 2.688 6.131 o
10 -2 -19 91.577 104.737 2.754 13.262 o
10 -2 -18 3.189 3.781 0.794 443.916 o
10 -2 -17 172.019 177.659 4.715 5.508 o
10 -2 -16 41.184 41.690 2.194 35.273 o
10 -2 -15 44.174 42.709 1.914 34.954 o
10 -2 -14 146.738 153.784 3.971 7.028 o
10 -2 -13 277.460 275.333 9.064 2.404 o
10 -2 -12 254.110 252.082 3.711 3.377 o
10 -2 -11 364.168 351.007 3.318 1.959 o
10 -2 -10 80.589 85.489 1.216 17.861 o
10 -2 -9 131.684 135.743 1.617 9.220 o
10 -2 -8 93.878 90.924 1.284 15.194 o
10 -2 -7 545.580 531.870 4.607 0.972 o
10 -2 -6 290.019 277.061 2.636 2.872 o
10 -2 -5 18.649 20.629 0.921 94.825 o
10 -2 -4 35.840 32.210 0.877 51.419 o
10 -2 -3 227.852 216.650 2.981 4.149 o
10 -2 -2 179.681 187.427 3.328 5.542 o
10 -2 -1 433.017 429.490 5.938 1.391 o
10 0 0 1661.380 1571.530 10.278 0.128 o
10 0 1 0.128 0.482 0.259 5379.930 o
10 0 2 448.380 439.513 7.175 1.292 o
10 0 3 0.878 0.295 0.430 1940.000 o
10 0 4 238.040 218.969 6.375 3.457 o
10 0 5 83.814 71.313 2.560 16.811 o
10 0 6 742.140 752.038 13.674 0.502 o
10 0 7 6.954 6.388 1.027 230.989 o
10 0 8 214.547 221.390 9.780 3.054 o
10 0 9 285.478 334.004 16.713 1.455 o
10 0 10 6.316 8.117 0.824 251.421 o
10 0 11 1.285 0.926 0.350 1511.060 o
10 0 12 115.467 115.708 2.941 10.401 o
10 2 0 461.560 449.117 3.840 1.305 o
10 2 1 292.700 278.375 4.524 2.719 o
10 2 2 64.174 70.489 1.607 22.754 o
10 2 3 5.374 5.135 0.659 341.774 o
10 2 4 7.080 6.453 0.829 252.124 o
10 2 5 278.649 273.635 7.517 2.581 o
10 2 6 248.569 245.339 17.939 1.578 o
10 2 7 71.284 78.711 3.735 15.909 o
10 2 8 14.666 13.593 2.136 82.835 o
10 2 9 28.743 28.291 1.914 52.550 o
10 2 10 28.952 32.479 1.867 50.633 o
10 2 11 41.938 45.121 1.727 36.524 o
10 4 0 35.753 39.523 1.343 45.198 o
10 4 1 77.115 77.962 1.949 18.367 o
10 4 2 85.761 80.163 1.984 16.602 o
10 4 3 26.798 25.263 1.135 66.720 o
10 4 4 33.372 38.674 1.580 46.037 o
10 4 5 153.258 155.351 3.418 6.959 o
10 4 6 87.965 89.915 3.478 13.572 o
10 4 7 20.574 25.607 1.681 69.390 o
10 4 8 17.341 17.320 1.260 96.961 o
10 4 9 36.150 33.753 1.447 46.730 o
10 6 0 243.872 261.876 9.045 2.727 o
10 6 1 43.572 44.929 1.670 35.906 o
10 6 2 225.036 233.938 6.279 3.548 o
10 6 3 23.381 21.335 1.564 70.246 o
10 6 4 54.371 49.719 2.101 27.909 o
11 -5 -14 6.988 4.902 0.560 306.194 o
11 -5 -13 27.013 24.580 1.050 67.895 o
11 -5 -12 43.745 49.859 1.797 33.847 o
11 -5 -11 30.798 35.435 1.209 53.158 o
11 -5 -10 192.913 191.392 3.540 5.088 o
11 -5 -9 4.835 6.932 0.639 332.100 o
11 -5 -8 51.007 46.209 1.552 32.119 o
11 -5 -7 22.743 24.353 1.104 75.877 o
11 -5 -6 80.773 78.004 3.455 15.212 o
11 -5 -5 67.806 71.803 1.979 20.948 o
11 -5 -4 25.112 22.868 1.107 72.445 o
11 -5 -3 574.359 597.613 7.726 0.826 o
11 -5 -2 245.584 255.346 5.836 3.216 o
11 -5 -1 86.645 85.203 4.027 13.137 o
11 -3 -18 31.990 26.949 0.891 59.462 o
11 -3 -17 34.025 31.839 1.401 50.089 o
11 -3 -16 60.076 62.651 2.334 23.241 o
11 -3 -15 39.489 35.561 1.232 44.339 o
11 -3 -14 77.179 83.662 2.048 17.681 o
11 -3 -13 41.722 41.449 1.200 40.449 o
11 -3 -12 167.093 161.111 2.571 6.570 o
11 -3 -11 107.174 108.987 1.514 12.350 o
11 -3 -10 41.156 41.801 0.791 42.316 o
11 -3 -9 245.195 228.843 2.293 3.806 o
11 -3 -8 154.451 154.273 2.124 7.346 o
11 -3 -7 527.051 523.365 4.604 1.021 o
11 -3 -6 19.638 15.791 0.854 101.084 o
11 -3 -5 543.713 527.536 5.819 0.967 o
11 -3 -4 342.148 325.721 3.994 2.156 o
11 -3 -3 1352.160 1361.500 12.868 0.179 o
11 -3 -2 242.674 239.999 3.311 3.667 o
11 -3 -1 99.224 96.374 1.898 13.680 o
11 -1 -19 42.541 39.822 1.821 37.253 o
11 -1 -18 30.584 34.126 1.123 54.854 o
11 -1 -17 34.734 37.867 2.714 36.202 o
11 -1 -16 18.460 21.422 0.831 95.736 o
11 -1 -15 99.767 95.487 3.118 12.487 o
11 -1 -14 145.982 146.625 5.345 6.526 o
11 -1 -13 71.038 74.902 1.497 20.642 o
11 -1 -12 250.874 265.300 3.032 3.391 o
11 -1 -11 270.171 280.945 5.606 2.832 o
11 -1 -10 9.036 8.014 0.458 231.762 o
11 -1 -9 79.639 74.013 1.168 19.228 o
11 -1 -8 580.243 564.184 4.534 0.876 o
11 -1 -7 761.337 744.449 4.986 0.539 o
11 -1 -6 31.783 34.966 0.712 55.428 o
11 -1 -5 127.940 134.919 1.468 9.542 o
11 -1 -4 269.427 253.955 2.391 3.263 o
11 -1 -3 200.527 169.354 2.064 5.437 o
11 -1 -2 1612.320 1497.920 11.114 0.137 o
11 -1 -1 134.848 150.824 1.771 8.524 o
11 1 0 57.406 53.119 1.198 28.761 o
11 1 1 1121.170 1056.690 10.711 0.265 o
11 1 2 152.178 148.474 2.527 7.464 o
11 1 3 81.278 82.669 1.770 17.411 o
11 1 4 60.039 55.615 1.832 25.727 o
11 1 5 48.859 44.252 1.634 33.363 o
11 1 6 159.182 148.368 4.441 6.460 o
11 1 7 119.871 115.005 3.350 9.814 o
11 1 8 7.449 8.142 0.681 243.633 o
11 1 9 153.502 165.220 3.595 6.692 o
11 1 10 24.558 24.186 1.739 62.987 o
11 3 0 307.948 274.087 7.143 2.384 o
11 3 2 5.078 3.175 0.910 336.645 o
11 3 3 54.080 53.921 2.684 25.088 o
11 3 4 18.939 15.780 1.517 87.597 o
11 3 5 49.111 45.144 2.428 29.466 o
11 3 6 42.988 38.445 2.124 35.601 o
11 3 7 0.130 1.471 0.747 1125.420 o
11 3 8 27.294 26.867 1.471 60.674 o
11 5 0 51.715 56.933 2.096 27.573 o
11 5 1 230.268 225.506 7.014 3.402 o
11 5 2 208.227 227.402 6.326 3.830 o
11 5 3 75.753 75.349 3.058 16.887 o
11 5 4 14.298 11.695 1.144 125.922 o
12 -6 -10 124.006 115.078 2.591 10.022 o
12 -6 -9 0.041 0.537 0.373 4003.210 o
12 -6 -8 17.794 17.236 0.965 102.903 o
12 -6 -7 14.299 13.099 0.577 141.205 o
12 -6 -6 12.701 11.251 0.457 164.563 o
12 -6 -5 33.149 36.648 1.424 48.371 o
12 -6 -4 26.430 28.781 1.284 62.748 o
12 -6 -3 15.942 15.803 1.004 112.484 o
12 -6 -2 238.127 224.671 4.995 3.639 o
12 -6 -1 139.852 127.266 1.804 8.913 o
12 -4 -14 85.949 77.585 3.653 14.242 o
12 -4 -13 53.542 52.264 2.159 27.529 o
12 -4 -12 30.661 31.512 1.634 51.756 o
12 -4 -11 41.401 40.215 1.822 37.831 o
12 -4 -10 301.715 289.296 4.279 2.602 o
12 -4 -9 117.968 107.647 1.881 11.198 o
12 -4 -8 64.475 64.170 1.486 23.796 o
12 -4 -7 38.304 37.671 1.014 45.571 o
12 -4 -6 170.797 158.314 3.595 6.198 o
12 -4 -5 61.077 65.139 1.365 24.922 o
12 -4 -4 142.550 145.891 3.280 7.688 o
12 -4 -3 79.549 87.120 2.964 15.597 o
12 -4 -2 1137.670 1192.300 24.089 0.215 o
12 -4 -1 378.941 392.650 6.423 1.663 o
12 -2 -18 39.656 43.534 1.751 38.304 o
12 -2 -17 32.395 33.333 1.657 48.809 o
12 -2 -16 7.673 9.202 0.608 235.663 o
12 -2 -15 83.513 81.579 1.765 17.123 o
12 -2 -14 73.780 73.633 1.600 20.013 o
12 -2 -13 137.052 130.572 1.587 9.052 o
12 -2 -12 14.960 14.707 0.633 130.407 o
12 -2 -11 2.611 5.356 0.478 536.490 o
12 -2 -10 519.658 490.430 3.802 1.085 o
12 -2 -9 126.555 113.274 1.451 10.443 o
12 -2 -8 3.037 2.327 0.362 705.373 o
12 -2 -7 131.223 123.214 1.502 9.709 o
12 -2 -6 300.591 306.969 4.151 2.542 o
12 -2 -5 233.307 219.082 3.002 4.026 o
12 -2 -4 266.926 251.249 3.936 3.197 o
12 -2 -3 466.471 476.839 4.877 1.231 o
12 -2 -2 1254.520 1199.300 9.466 0.216 o
12 -2 -1 864.127 838.711 8.583 0.421 o
12 0 0 468.612 452.279 3.871 1.277 o
12 0 1 25.190 25.131 0.811 73.382 o
12 0 2 12.268 7.274 0.593 184.417 o
12 0 3 139.299 153.430 2.560 7.953 o
12 0 4 88.207 89.332 2.668 14.699 o
12 0 5 25.304 27.296 1.636 61.087 o
12 0 6 6.811 5.417 0.687 288.102 o
12 0 7 28.068 36.601 1.526 52.862 o
12 0 8 53.110 53.654 1.914 28.309 o
12 0 9 26.777 23.286 0.851 71.644 o
12 2 0 285.388 260.441 4.874 2.852 o
12 2 1 67.058 65.659 2.579 20.495 o
12 2 2 7.724 6.538 0.774 244.690 o
12 2 3 22.171 15.735 1.646 76.680 o
12 2 4 23.028 16.982 0.998 85.807 o
12 2 5 9.629 10.131 1.144 163.946 o
12 2 6 9.175 10.901 1.097 167.821 o
12 2 7 7.937 4.575 0.724 266.347 o
12 4 0 28.303 29.878 2.031 50.787 o
12 4 1 85.763 78.734 3.198 14.943 o
13 -5 -13 28.290 31.652 1.120 59.532 o
13 -5 -12 33.432 36.645 0.882 51.602 o
13 -5 -11 107.719 110.270 2.801 11.358 o
13 -5 -10 35.206 34.473 1.056 49.883 o
13 -5 -9 213.737 222.694 3.816 4.244 o
13 -5 -8 23.634 25.433 0.983 74.416 o
13 -5 -7 24.193 23.333 0.725 78.423 o
13 -5 -6 114.867 115.589 2.317 10.873 o
13 -5 -5 238.261 247.247 3.969 3.607 o
13 -5 -4 83.323 89.552 2.004 16.218 o
13 -5 -3 26.924 24.720 0.745 70.910 o
13 -5 -2 11.946 12.319 0.476 166.058 o
13 -5 -1 137.882 135.462 2.291 8.614 o
13 -3 -16 72.819 79.668 2.288 18.474 o
13 -3 -15 16.469 19.161 0.692 110.173 o
13 -3 -14 40.441 46.906 1.557 37.771 o
13 -3 -13 33.868 37.432 1.344 47.877 o
13 -3 -12 15.847 18.929 0.640 114.477 o
13 -3 -11 10.867 9.244 0.590 189.446 o
13 -3 -10 44.096 47.099 0.966 37.764 o
13 -3 -9 153.060 148.588 1.789 7.625 o
13 -3 -8 467.259 465.782 3.387 1.267 o
13 -3 -7 77.931 87.756 1.255 18.113 o
13 -3 -6 272.596 283.403 2.713 3.026 o
13 -3 -5 167.967 182.575 2.575 6.154 o
13 -3 -4 47.193 47.706 1.405 34.231 o
13 -3 -3 655.442 639.975 5.929 0.698 o
13 -3 -2 33.212 33.805 0.801 53.927 o
13 -3 -1 415.059 423.923 4.595 1.502 o
13 -1 -18 251.827 255.676 7.248 2.947 o
13 -1 -17 33.857 34.617 1.891 44.856 o
13 -1 -16 8.853 10.458 0.591 207.752 o
13 -1 -15 85.797 97.619 2.281 14.944 o
13 -1 -14 132.284 134.457 3.423 8.424 o
13 -1 -13 126.301 135.548 2.011 9.439 o
13 -1 -12 111.388 110.196 1.551 11.854 o
13 -1 -11 95.629 98.190 1.324 14.429 o
13 -1 -10 101.183 98.887 1.256 13.721 o
13 -1 -9 371.651 332.906 2.830 1.982 o
13 -1 -8 355.711 329.136 3.795 2.063 o
13 -1 -7 187.302 196.655 2.248 5.399 o
13 -1 -6 162.741 168.422 3.169 6.432 o
13 -1 -5 752.468 768.978 9.556 0.516 o
13 -1 -4 905.759 878.714 10.660 0.381 o
13 -1 -3 17.116 14.252 0.540 121.619 o
13 -1 -2 3.480 3.503 0.354 578.040 o
13 -1 -1 123.144 124.196 1.735 10.176 o
13 1 0 212.805 197.939 2.846 4.661 o
13 1 1 85.981 77.285 1.558 17.297 o
13 1 2 86.763 88.601 3.536 13.694 o
13 1 3 227.131 234.569 5.089 3.715 o
13 1 4 53.753 46.821 1.707 30.169 o
13 1 5 56.238 65.131 1.896 25.241 o
13 1 6 0.611 1.027 0.654 1221.690 o
13 1 8 13.223 11.881 0.747 147.999 o
13 3 0 160.254 157.888 4.505 6.235 o
14 -4 -14 22.758 26.143 1.074 74.353 o
14 -4 -13 42.016 40.359 1.447 39.446 o
14 -4 -12 30.271 30.584 0.784 60.044 o
14 -4 -11 4.848 3.625 0.267 473.095 o
14 -4 -10 16.125 16.026 0.534 122.280 o
14 -4 -9 2.848 3.311 0.364 661.038 o
14 -4 -8 11.363 10.117 0.581 179.241 o
14 -4 -7 6.282 8.046 0.407 296.258 o
14 -4 -6 19.588 21.416 0.609 95.285 o
14 -4 -5 86.543 88.016 1.301 16.529 o
14 -4 -4 87.763 99.071 2.468 14.374 o
14 -4 -3 16.781 15.689 0.487 120.528 o
14 -4 -2 4.399 3.545 0.374 490.689 o
14 -4 -1 40.641 41.506 1.127 41.550 o
14 -2 -16 50.487 55.922 1.425 30.522 o
14 -2 -15 2.430 2.399 0.382 793.944 o
14 -2 -14 15.457 16.439 0.514 125.136 o
14 -2 -13 6.765 9.202 0.433 267.207 o
14 -2 -12 155.948 149.343 2.697 7.223 o
14 -2 -11 7.649 9.370 0.357 250.639 o
14 -2 -10 65.481 70.684 1.014 23.291 o
14 -2 -9 78.909 88.463 1.105 17.991 o
14 -2 -8 31.222 33.385 0.707 57.211 o
14 -2 -7 46.427 40.033 0.776 39.121 o
14 -2 -6 36.161 35.433 0.859 49.443 o
14 -2 -5 91.483 95.662 1.192 15.258 o
14 -2 -4 51.461 54.207 0.920 31.766 o
14 -2 -3 114.575 129.937 1.502 10.716 o
14 -2 -2 42.938 46.054 0.867 39.191 o
14 -2 -1 11.442 9.831 0.422 185.966 o
14 0 0 198.955 197.848 2.825 4.989 o
14 0 1 19.552 28.454 0.923 81.078 o
14 0 2 10.562 10.131 0.707 181.943 o
14 0 3 0.018 0.564 0.511 2602.480 o
14 0 4 89.014 91.169 2.286 14.939 o
14 0 5 25.677 26.390 1.065 68.515 o
14 0 6 108.238 102.824 2.037 12.237 o
14 2 0 56.370 52.614 2.498 25.276 o
14 2 1 9.842 8.473 1.120 171.344 o
14 2 2 45.696 43.370 2.077 33.132 o
14 2 3 2.123 0.817 0.654 804.355 o
14 2 4 26.106 20.845 1.284 70.052 o
15 -3 -14 16.118 14.392 0.619 125.026 o
15 -3 -13 1.542 2.407 0.291 1085.450 o
15 -3 -12 58.032 59.525 1.415 26.801 o
15 -3 -11 49.808 48.873 0.962 33.877 o
15 -3 -10 9.192 11.061 0.413 207.309 o
15 -3 -9 28.115 28.718 0.615 65.989 o
15 -3 -8 6.173 6.438 0.343 330.096 o
15 -3 -7 108.236 113.507 1.433 12.056 o
15 -3 -6 15.019 15.682 0.501 130.043 o
15 -3 -5 2.907 1.976 0.293 785.193 o
15 -3 -4 101.493 99.534 1.529 13.486 o
15 -3 -3 1.566 1.008 0.264 1429.490 o
15 -3 -2 52.622 50.357 0.920 32.138 o
15 -3 -1 2.566 3.433 0.374 687.968 o
15 -1 -16 128.353 116.585 3.957 8.805 o
15 -1 -15 68.246 72.306 2.980 18.615 o
15 -1 -14 101.032 111.114 2.755 11.966 o
15 -1 -13 22.605 25.382 0.626 80.726 o
15 -1 -12 39.734 38.235 0.833 44.831 o
15 -1 -11 44.286 37.382 0.922 41.167 o
15 -1 -10 68.902 63.759 1.229 23.012 o
15 -1 -9 21.668 23.520 0.678 85.041 o
15 -1 -8 8.686 9.255 0.500 224.765 o
15 -1 -7 46.215 43.492 1.438 35.833 o
15 -1 -6 30.141 25.910 3.682 33.020 o
15 -1 -5 2.194 1.095 0.356 1033.230 o
15 -1 -4 30.829 31.023 0.876 58.337 o
15 -1 -3 40.752 42.036 0.984 41.856 o
15 -1 -2 41.383 44.425 0.973 40.525 o
15 -1 -1 198.291 209.397 3.701 4.717 o
15 1 0 24.032 27.069 1.176 69.573 o
15 1 1 69.441 72.177 1.902 20.667 o
15 1 2 13.258 10.598 1.074 138.463 o
15 1 3 18.200 17.904 1.214 94.373 o
15 1 4 10.604 12.208 0.887 161.734 o
16 -4 -9 26.868 26.680 0.980 67.020 o
16 -4 -8 1.311 1.167 0.373 1378.760 o
16 -4 -7 102.444 108.734 8.310 6.529 o
16 -4 -6 16.661 16.573 0.770 113.464 o
16 -4 -5 6.881 6.733 0.444 294.774 o
16 -4 -4 57.403 48.692 1.424 29.109 o
16 -2 -14 30.669 27.544 1.190 58.443 o
16 -2 -13 2.887 0.879 0.325 891.295 o
16 -2 -12 17.082 13.538 0.652 121.438 o
16 -2 -11 42.922 44.778 1.055 39.016 o
16 -2 -10 110.340 107.774 2.635 11.370 o
16 -2 -9 30.997 30.881 0.710 59.231 o
16 -2 -8 35.258 34.677 0.704 51.511 o
16 -2 -7 92.570 110.689 1.661 13.799 o
16 -2 -6 10.091 13.593 0.523 176.563 o
16 -2 -5 3.245 3.434 0.350 608.770 o
16 -2 -4 67.187 70.195 1.755 21.724 o
16 -2 -3 105.224 100.796 2.143 12.571 o
16 -2 -2 5.778 6.333 0.607 315.496 o
16 -2 -1 6.705 6.954 0.771 261.758 o
16 0 0 1.247 0.374 0.402 1635.050 o
16 0 1 27.699 25.877 2.276 50.366 o
16 0 2 1.752 3.276 0.386 840.473 o
17 -3 -8 14.493 13.591 0.528 139.399 o
17 -3 -6 128.746 116.307 1.873 9.996 o
17 -3 -5 14.510 13.772 0.700 134.234 o
17 -1 -13 15.537 11.181 0.747 134.535 o
17 -1 -12 11.694 11.461 0.840 157.898 o
17 -1 -11 0.265 1.113 0.355 2583.160 o
17 -1 -10 6.699 3.821 0.389 354.790 o
17 -1 -9 57.774 63.025 2.241 24.112 o
17 -1 -8 11.826 12.848 0.775 153.987 o
17 -1 -7 17.529 19.375 0.640 106.177 o
17 -1 -6 8.129 11.463 0.498 216.175 o
17 -1 -5 28.369 28.654 1.039 62.371 o
17 -1 -4 4.895 5.175 0.747 342.325 o
17 -1 -3 11.985 14.960 0.840 142.300 o
17 -1 -2 21.932 23.485 1.599 70.322 o
;
_iucr_refine_instructions_details
;
TITL bw2546 in C2
REM SHELXT solution in C7A'
REM R1 0.119, Rweak 0.033, Alpha 0.004, Orientation as input
REM Flack x = 0.178 ( 0.280 ) from Parsons' quotients
REM Formula found by SHELXT: C6P N1'
CELL 1.54184 14.375532 6.942996 16.362972 90 110.4714 90
ZERR 4 0.000359 0.000167 0.000426 0 0.0029 0
LATT -7
SYMM -X,+Y,-Z
SFAC C H N
UNIT 72 84 12

L.S. 3
PLAN  5
SIZE 0.14 0.13 0.03
TEMP -104
fmap 2
acta 
WGHT 0.048039 0.395014
FVAR 0.654528
REM <olex2.extras>
REM <HklSrc "%.\\BW2546.hkl">
REM </olex2.extras>

C1    1     0.28717  0.63108  0.33580  11.00000  0.02699  0.03213  0.02558 =
 -0.00055  0.01189  0.00064 
C2    1     0.29422  0.80034  0.27984  11.00000  0.03610  0.02801  0.04109 =
 -0.00086  0.02052 -0.00267 
AFIX 43
H2    2     0.30162  0.93010  0.29949  11.00000 -1.20000 
AFIX 0
C3    1     0.28896  0.74788  0.20079  11.00000  0.04039  0.03508  0.03542 =
 0.00770  0.01946  0.00263 
AFIX 43
H3    2     0.29265  0.83453  0.15709  11.00000 -1.20000 
AFIX 0
C4    1     0.27637  0.53328  0.18868  11.00000  0.03198  0.03729  0.02710 =
 0.00110  0.01399  0.00330 
H4    2     0.20451  0.50226  0.15575  11.00000  0.03488 
C5    1     0.30642  0.46011  0.28335  11.00000  0.03460  0.03193  0.02916 =
 0.00274  0.01544  0.00549 
AFIX 23
H5a   2     0.37737  0.42283  0.30607  11.00000 -1.20000 
H5b   2     0.26582  0.34726  0.28672  11.00000 -1.20000 
AFIX 0
N1'   3     0.29543  0.64052  0.48477  11.00000  0.03376  0.06677  0.02392 =
 -0.00405  0.01133 -0.00539 
C1'   1     0.33513  0.63176  0.57842  11.00000  0.04890  0.03893  0.02556 =
 -0.00225  0.00983 -0.00260 
AFIX 137
H1'a  2     0.28050  0.63172  0.60120  11.00000 -1.50000 
H1'b  2     0.37423  0.51366  0.59676  11.00000 -1.50000 
H1'c  2     0.37772  0.74393  0.60114  11.00000 -1.50000 
AFIX 0
C2'   1     0.35815  0.63655  0.43276  11.00000  0.02944  0.04942  0.03037 =
 -0.00554  0.01225 -0.00054 
AFIX 23
H2'a  2     0.40130  0.52112  0.44675  11.00000 -1.20000 
H2'b  2     0.40072  0.75271  0.44390  11.00000 -1.20000 
AFIX 0
C3A'  1     0.18603  0.62514  0.34578  11.00000  0.02835  0.02578  0.02970 =
 -0.00011  0.01384  0.00122 
C4'   1     0.09261  0.61805  0.28538  11.00000  0.03202  0.03803  0.03090 =
 -0.00057  0.01147  0.00306 
AFIX 43
H4'   2     0.08194  0.61530  0.22472  11.00000 -1.20000 
AFIX 0
C5'   1     0.01256  0.61493  0.31582  11.00000  0.02682  0.04048  0.04504 =
 -0.00181  0.01254  0.00196 
AFIX 43
H5'   2    -0.05384  0.61083  0.27589  11.00000 -1.20000 
AFIX 0
C6'   1     0.03159  0.61789  0.40374  11.00000  0.03425  0.03473  0.04687 =
 -0.00015  0.02439 -0.00038 
AFIX 43
H6'   2    -0.02369  0.61426  0.42278  11.00000 -1.20000 
AFIX 0
N7'   3     0.12349  0.62561  0.46585  11.00000  0.03883  0.03593  0.03639 =
 -0.00107  0.02310 -0.00118 
C7A'  1     0.19769  0.62927  0.43460  11.00000  0.03340  0.02526  0.02828 =
 0.00027  0.01519  0.00036 
N1P   3     0.32984  0.43924  0.13812  11.00000  0.03891  0.04346  0.02616 =
 -0.00320  0.01470  0.00319 
C2P   1     0.42634  0.47393  0.14251  11.00000  0.03846  0.06258  0.02657 =
 0.00351  0.01569  0.00860 
C3P   1     0.44840  0.33952  0.09067  11.00000  0.05531  0.07001  0.02914 =
 0.00722  0.02301  0.02342 
AFIX 43
H3P   2     0.50935  0.32930  0.08050  11.00000 -1.20000 
AFIX 0
C4P   1     0.36533  0.21953  0.05521  11.00000  0.07427  0.04907  0.03039 =
 -0.00120  0.02186  0.01954 
AFIX 43
H4P   2     0.36053  0.11387  0.01706  11.00000 -1.20000 
AFIX 0
C5P   1     0.29235  0.28093  0.08506  11.00000  0.05820  0.03693  0.02476 =
 0.00016  0.01304  0.00596 
C6P   1     0.48982  0.63316  0.19371  11.00000  0.03925  0.09390  0.04630 =
 -0.01289  0.02190 -0.00922 
AFIX 137
H6Pa  2     0.46571  0.75642  0.16492  11.00000 -1.50000 
H6Pb  2     0.48691  0.63480  0.25266  11.00000 -1.50000 
H6Pc  2     0.55859  0.61292  0.19723  11.00000 -1.50000 
AFIX 0
C7P   1     0.19143  0.20100  0.06864  11.00000  0.06611  0.03919  0.04125 =
 -0.00541  0.01352 -0.00597 
AFIX 137
H7Pa  2     0.18551  0.16107  0.12405  11.00000 -1.50000 
H7Pb  2     0.14154  0.29979  0.04132  11.00000 -1.50000 
H7Pc  2     0.18076  0.08948  0.02971  11.00000 -1.50000 
AFIX 0
HKLF 4

END
Q1 1 0.288889 0.333333 0.296296 11 0.05 0.11
Q2 1 0.233333 0.625 0.333333 11 0.05 0.1
Q3 1 0.322222 0.625 0.388889 11 0.05 0.1
Q4 1 0.3 0.541667 0.314815 11 0.05 0.1
Q5 1 0.3 0.708333 0.314815 11 0.05 0.09

  REM The information below was added by Olex2.
  REM
  REM R1 = 0.0323 for 2940 Fo > 4sig(Fo) and 0.0330 for all 2989 data
  REM 197 parameters refined using 1 restraints
  REM Highest difference peak 0.1137, deepest hole -0.1783
  REM Mean Shift 0.0244, Max Shift 0.2399.

  REM +++ Tabular Listing of Refinement Information +++
  REM R1_all = 0.0330
  REM R1_gt = 0.0323
  REM wR_ref = 0.0861
  REM GOOF = 1.0676
  REM Shift_max = 0.2399
  REM Shift_mean = 0.0244
  REM Reflections_all = 2989
  REM Reflections_gt = 2940
  REM Parameters = 197
  REM Hole = -0.1783
  REM Peak = 0.1137
  REM Flack = -0.2(3)

  
;
_olex2_submission_special_instructions  'No special instructions were received'
_oxdiff_exptl_absorpt_empirical_details
;
Empirical correction (ABSPACK) includes:
- Absorption correction using spherical harmonics
- Frame scaling
;
_oxdiff_exptl_absorpt_empirical_full_max  3.684
_oxdiff_exptl_absorpt_empirical_full_min  0.565
