# Supplementary material for: Diastereoselective Synthesis of N-Methylspiroindolines by Intramolecular Mizoroki–Heck Annulations
Source: ACS Omega. 2022 Aug 26;7(36):32525–35. doi: 10.1021/acsomega.2c04111 (PMC9476516; doi:10.1021/acsomega.2c04111)
Supplement: Supplementary file 3 — ao2c04111_si_003.pdb [file ao2c04111_si_003.pdb]

HEADER    CSD ENTRY bw2546 in C2
CRYST1  14.3755   6.9430  16.3630  90.00 110.47  90.00        C2
SCALE1      0.069563  0.000000  0.025969       0.000000
SCALE2      0.000000  0.144030  0.000000       0.000000
SCALE3      0.000000  0.000000  0.065233       0.000000
HETATM    1  C1  UNK     1       2.207   4.382   5.148  1.00  2.17           C  
ANISOU    1  C1  UNK     1      248    321    256      9     31     -5       C  
HETATM    2  C2  UNK     1       2.628   5.557   4.290  1.00  2.62           C  
ANISOU    2  C2  UNK     1      305    280    411    -25     66     -9       C  
HETATM    3  H2  UNK     1       2.622   6.458   4.591  1.00  3.15           H  
HETATM    4  C3  UNK     1       3.005   5.193   3.078  1.00  2.79           C  
ANISOU    4  C3  UNK     1      354    351    354     -1     75     77       C  
HETATM    5  H3  UNK     1       3.308   5.794   2.408  1.00  3.35           H  
HETATM    6  C4  UNK     1       2.893   3.703   2.892  1.00  2.46           C  
ANISOU    6  C4  UNK     1      291    373    271     31     48     11       C  
HETATM    7  H4  UNK     1       2.049   3.487   2.388  1.00  2.75           H  
HETATM    8  C5  UNK     1       2.783   3.195   4.344  1.00  2.43           C  
ANISOU    8  C5  UNK     1      312    319    292     48     56     27       C  
HETATM    9  H5a UNK     1       3.673   2.936   4.692  1.00  2.91           H  
HETATM   10  H5b UNK     1       2.180   2.411   4.395  1.00  2.91           H  
HETATM   11  N1' UNK     1       1.473   4.447   7.431  1.00  3.25           N  
ANISOU   11  N1' UNK     1      328    668    239    -42     32    -40       N  
HETATM   12  C1' UNK     1       1.508   4.386   8.867  1.00  3.05           C  
ANISOU   12  C1' UNK     1      514    389    256    -19     10    -22       C  
HETATM   13 H1'a UNK     1       0.592   4.386   9.216  1.00  4.58           H  
HETATM   14 H1'b UNK     1       1.965   3.566   9.148  1.00  4.58           H  
HETATM   15 H1'c UNK     1       1.990   5.165   9.215  1.00  4.58           H  
HETATM   16  C2' UNK     1       2.672   4.420   6.634  1.00  2.84           C  
ANISOU   16  C2' UNK     1      280    494    304     15     17    -55       C  
HETATM   17 H2'a UNK     1       3.212   3.618   6.848  1.00  3.40           H  
HETATM   18 H2'b UNK     1       3.220   5.226   6.805  1.00  3.40           H  
HETATM   19 C3A' UNK     1       0.695   4.340   5.301  1.00  2.13           C  
ANISOU   19 C3A' UNK     1      254    258    297     13     37     -1       C  
HETATM   20  C4' UNK     1      -0.302   4.291   4.375  1.00  2.65           C  
ANISOU   20  C4' UNK     1      316    380    309     35      7     -6       C  
HETATM   21  H4' UNK     1      -0.108   4.272   3.445  1.00  3.18           H  
HETATM   22  C5' UNK     1      -1.627   4.269   4.841  1.00  2.96           C  
ANISOU   22  C5' UNK     1      268    405    450     28    -34    -18       C  
HETATM   23  H5' UNK     1      -2.353   4.241   4.229  1.00  3.55           H  
HETATM   24  C6' UNK     1      -1.856   4.290   6.189  1.00  2.84           C  
ANISOU   24  C6' UNK     1      261    347    469     -3     85     -1       C  
HETATM   25  H6' UNK     1      -2.760   4.265   6.481  1.00  3.40           H  
HETATM   26  N7' UNK     1      -0.891   4.344   7.141  1.00  2.72           N  
ANISOU   26  N7' UNK     1      309    359    364     -9    111    -11       N  
HETATM   27 C7A' UNK     1       0.355   4.369   6.662  1.00  2.20           C  
ANISOU   27 C7A' UNK     1      299    253    283      3     57      3       C  
HETATM   28  N1P UNK     1       3.951   3.050   2.117  1.00  2.79           N  
ANISOU   28  N1P UNK     1      363    435    262     46     59    -32       N  
HETATM   29  C2P UNK     1       5.313   3.290   2.185  1.00  3.27           C  
ANISOU   29  C2P UNK     1      350    626    266     79     68     35       C  
HETATM   30  C3P UNK     1       5.927   2.357   1.390  1.00  3.89           C  
ANISOU   30  C3P UNK     1      487    700    291    223    137     72       C  
HETATM   31  H3P UNK     1       6.861   2.286   1.234  1.00  4.67           H  
HETATM   32  C4P UNK     1       4.936   1.524   0.846  1.00  3.97           C  
ANISOU   32  C4P UNK     1      714    491    304    213    120    -12       C  
HETATM   33  H4P UNK     1       5.085   0.791   0.262  1.00  4.77           H  
HETATM   34  C5P UNK     1       3.716   1.950   1.304  1.00  3.19           C  
ANISOU   34  C5P UNK     1      594    369    248     63     47      2       C  
HETATM   35  C6P UNK     1       5.933   4.396   2.969  1.00  4.58           C  
ANISOU   35  C6P UNK     1      337    939    463    -50     61   -129       C  
HETATM   36 H6Pa UNK     1       5.751   5.252   2.528  1.00  6.87           H  
HETATM   37 H6Pb UNK     1       5.554   4.407   3.873  1.00  6.87           H  
HETATM   38 H6Pc UNK     1       6.901   4.256   3.023  1.00  6.87           H  
HETATM   39  C7P UNK     1       2.359   1.396   1.052  1.00  3.97           C  
ANISOU   39  C7P UNK     1      703    392    413    -44    -10    -54       C  
HETATM   40 H7Pa UNK     1       1.957   1.118   1.902  1.00  5.95           H  
HETATM   41 H7Pb UNK     1       1.798   2.081   0.633  1.00  5.95           H  
HETATM   42 H7Pc UNK     1       2.428   0.621   0.455  1.00  5.95           H  
CONECT    1    2    8   16   19
CONECT    2    1    3    4
CONECT    3    2
CONECT    4    2    5    6
CONECT    5    4
CONECT    6    4    7    8   28
CONECT    7    6
CONECT    8    1    6    9   10
CONECT    9    8
CONECT   10    8
CONECT   11   12   16   27
CONECT   12   11   13   14   15
CONECT   13   12
CONECT   14   12
CONECT   15   12
CONECT   16    1   11   17   18
CONECT   17   16
CONECT   18   16
CONECT   19    1   20   27
CONECT   20   19   21   22
CONECT   21   20
CONECT   22   20   23   24
CONECT   23   22
CONECT   24   22   25   26
CONECT   25   24
CONECT   26   24   27
CONECT   27   11   19   26
CONECT   28    6   29   34
CONECT   29   28   30   35
CONECT   30   29   31   32
CONECT   31   30
CONECT   32   30   33   34
CONECT   33   32
CONECT   34   28   32   39
CONECT   35   29   36   37   38
CONECT   36   35
CONECT   37   35
CONECT   38   35
CONECT   39   34   40   41   42
CONECT   40   39
CONECT   41   39
CONECT   42   39
MASTER        0    0    0    0    0    0    0    3   42    0   42    0
END
